# Supplementary material for: Protrudin regulates FAK activation, endothelial cell migration and angiogenesis
Source: Cell Mol Life Sci. 2022 Apr 4;79(4):220. doi: 10.1007/s00018-022-04251-z (PMC8977271; doi:10.1007/s00018-022-04251-z)
Supplement: Supplementary file 2 — Supplementary file2 (XLSX 3830 KB) [file 18_2022_4251_MOESM2_ESM.xlsx]

## Sheet: annotatedPROT (1)
Supplementary Table S1. Complete RNA sequencing data from Protrudin knockdown (PROT1-4) and shNT Control (CONTROL1-4) HUVECs
ENSEMBL	symbol	description	PROT1	PROT2	PROT3	PROT4	CONTROL1	CONTROL2	CONTROL3	CONTROL4	baseMean	log2FoldChange	lfcSE	stat	pvalue	padj
ENSG00000001617	SEMA3F	semaphorin 3F [Source:HGNC Symbol;Acc:HGNC:10728]	2823	2844	2955	3052	9629	9216	10180	9398	6056.63	-1.57	0.04	-40.11	0	0
ENSG00000008394	MGST1	microsomal glutathione S-transferase 1 [Source:HGNC Symbol;Acc:HGNC:7061]	811	881	978	912	4583	3948	4318	4113	2466.65	-2.08	0.05	-39.25	0	0
ENSG00000023902	PLEKHO1	pleckstrin homology domain containing O1 [Source:HGNC Symbol;Acc:HGNC:24310]	7024	6905	7255	7297	3371	3199	3132	3093	5234.73	1.3	0.03	37.98	0	0
ENSG00000025772	TOMM34	translocase of outer mitochondrial membrane 34 [Source:HGNC Symbol;Acc:HGNC:15746]	234	235	244	238	1822	1654	1798	1631	937.79	-2.69	0.07	-40.61	0	0
ENSG00000059378	PARP12	poly(ADP-ribose) polymerase family member 12 [Source:HGNC Symbol;Acc:HGNC:21919]	403	429	419	468	2283	2126	2168	1969	1231.27	-2.15	0.06	-37.63	0	0
ENSG00000064666	CNN2	calponin 2 [Source:HGNC Symbol;Acc:HGNC:2156]	14944	15632	15401	15472	5167	4581	4708	4374	10259.6	1.86	0.04	50.49	0	0
ENSG00000070087	PFN2	profilin 2 [Source:HGNC Symbol;Acc:HGNC:8882]	660	586	650	661	4116	3641	4066	3708	2163.97	-2.44	0.05	-46.96	0	0
ENSG00000073756	PTGS2	prostaglandin-endoperoxide synthase 2 [Source:HGNC Symbol;Acc:HGNC:9605]	4664	5057	5477	5301	846	713	753	786	3046.56	2.87	0.06	51.43	0	0
ENSG00000091409	ITGA6	integrin subunit alpha 6 [Source:HGNC Symbol;Acc:HGNC:6142]	1741	1807	1741	1719	8747	7091	8132	7470	4618.78	-2.01	0.05	-39.3	0	0
ENSG00000092969	TGFB2	transforming growth factor beta 2 [Source:HGNC Symbol;Acc:HGNC:11768]	5909	6674	6031	6159	1149	998	1198	1246	3784.81	2.57	0.06	40.82	0	0
ENSG00000101955	SRPX	sushi repeat containing protein X-linked [Source:HGNC Symbol;Acc:HGNC:11309]	855	826	882	894	7010	6484	6926	6536	3628.89	-2.81	0.04	-66.35	0	0
ENSG00000105538	RASIP1	Ras interacting protein 1 [Source:HGNC Symbol;Acc:HGNC:24716]	953	817	997	982	4943	4656	4825	4554	2726.69	-2.18	0.05	-43.81	0	0
ENSG00000105855	ITGB8	integrin subunit beta 8 [Source:HGNC Symbol;Acc:HGNC:6163]	3403	3705	3459	3614	544	404	487	470	2080.34	3.03	0.06	49.61	0	0
ENSG00000111229	ARPC3	actin related protein 2/3 complex subunit 3 [Source:HGNC Symbol;Acc:HGNC:706]	2685	2744	2784	2780	947	909	959	896	1876.03	1.71	0.04	38.73	0	0
ENSG00000114353	GNAI2	G protein subunit alpha i2 [Source:HGNC Symbol;Acc:HGNC:4385]	6733	6809	7028	7024	32968	30979	33472	31996	18867.1	-2.08	0.03	-63.27	0	0
ENSG00000115602	IL1RL1	interleukin 1 receptor like 1 [Source:HGNC Symbol;Acc:HGNC:5998]	1506	1374	1464	1349	11365	11631	13193	12638	6507.79	-2.94	0.06	-49.23	0	0
ENSG00000116285	ERRFI1	ERBB receptor feedback inhibitor 1 [Source:HGNC Symbol;Acc:HGNC:18185]	5030	5194	4962	4969	1470	1333	1383	1262	3280.14	2.03	0.04	46.9	0	0
ENSG00000120279	MYCT1	MYC target 1 [Source:HGNC Symbol;Acc:HGNC:23172]	17662	18533	17431	16998	4602	4049	4400	4126	11270.9	2.19	0.04	51.1	0	0
ENSG00000122786	CALD1	caldesmon 1 [Source:HGNC Symbol;Acc:HGNC:1441]	35636	37265	37097	37032	10545	8847	10391	9412	23858.6	2.05	0.04	48.16	0	0
ENSG00000127184	COX7C	cytochrome c oxidase subunit 7C [Source:HGNC Symbol;Acc:HGNC:2292]	2635	2542	2552	2447	669	684	641	617	1640.12	2.11	0.05	39.37	0	0
ENSG00000130309	COLGALT1	collagen beta(1-O)galactosyltransferase 1 [Source:HGNC Symbol;Acc:HGNC:26182]	19872	19931	20965	20753	4587	4969	5037	4707	12943.7	2.22	0.04	55.02	0	0
ENSG00000131408	NR1H2	nuclear receptor subfamily 1 group H member 2 [Source:HGNC Symbol;Acc:HGNC:7965]	318	290	311	317	2040	1819	1865	1807	1048.9	-2.44	0.06	-39.22	0	0
ENSG00000132589	FLOT2	flotillin 2 [Source:HGNC Symbol;Acc:HGNC:3758]	1182	1153	1157	1174	4731	4393	4733	4560	2781.74	-1.83	0.04	-42.48	0	0
ENSG00000134333	LDHA	lactate dehydrogenase A [Source:HGNC Symbol;Acc:HGNC:6535]	1866	1819	2058	2005	12738	11277	12298	11626	6661.51	-2.47	0.04	-58.27	0	0
ENSG00000135821	GLUL	glutamate-ammonia ligase [Source:HGNC Symbol;Acc:HGNC:4341]	1374	1420	1458	1413	5842	5296	5640	5318	3344.7	-1.81	0.04	-45.12	0	0
ENSG00000135930	EIF4E2	eukaryotic translation initiation factor 4E family member 2 [Source:HGNC Symbol;Acc:HGNC:3293]	2871	2996	3060	3025	1021	980	1054	978	2039.41	1.71	0.04	38.48	0	0
ENSG00000139278	GLIPR1	GLI pathogenesis related 1 [Source:HGNC Symbol;Acc:HGNC:17001]	9526	9792	9686	9636	1667	1663	1628	1498	5818.3	2.73	0.04	72.27	0	0
ENSG00000140416	TPM1	tropomyosin 1 [Source:HGNC Symbol;Acc:HGNC:12010]	24293	24783	23650	24171	7096	6755	7203	6873	15976.8	1.94	0.04	55.44	0	0
ENSG00000141753	IGFBP4	insulin like growth factor binding protein 4 [Source:HGNC Symbol;Acc:HGNC:5473]	10232	10060	10159	10496	30532	26826	28674	27293	18708.2	-1.31	0.03	-39.05	0	0
ENSG00000142910	TINAGL1	tubulointerstitial nephritis antigen like 1 [Source:HGNC Symbol;Acc:HGNC:19168]	2365	2397	2294	2338	12365	10894	10482	9420	6307.35	-2.04	0.05	-37.91	0	0
ENSG00000144810	COL8A1	collagen type VIII alpha 1 chain [Source:HGNC Symbol;Acc:HGNC:2215]	33571	35669	37794	36924	13235	11334	12757	11708	24608.7	1.7	0.04	40.53	0	0
ENSG00000148154	UGCG	UDP-glucose ceramide glucosyltransferase [Source:HGNC Symbol;Acc:HGNC:12524]	7660	7846	8303	8128	1993	1754	2074	1855	5083.12	2.2	0.04	49.79	0	0
ENSG00000148175	STOM	stomatin [Source:HGNC Symbol;Acc:HGNC:3383]	2549	2540	2717	2547	9167	7976	8573	8095	5337.33	-1.55	0.04	-37.76	0	0
ENSG00000148773	MKI67	marker of proliferation Ki-67 [Source:HGNC Symbol;Acc:HGNC:7107]	67	74	73	71	2432	1704	2043	1740	967.84	-4.56	0.11	-40.03	0	0
ENSG00000149591	TAGLN	transgelin [Source:HGNC Symbol;Acc:HGNC:11553]	6502	6863	5818	6612	310	268	266	237	3504.34	4.7	0.07	67.93	0	0
ENSG00000152558	TMEM123	transmembrane protein 123 [Source:HGNC Symbol;Acc:HGNC:30138]	2539	2679	2725	2700	13201	11091	11993	11568	7028.65	-2.01	0.04	-46.1	0	0
ENSG00000152952	PLOD2	procollagen-lysine,2-oxoglutarate 5-dioxygenase 2 [Source:HGNC Symbol;Acc:HGNC:9082]	3767	3761	4089	3939	18655	16900	19583	18610	10730.2	-2.09	0.05	-45.75	0	0
ENSG00000156466	GDF6	growth differentiation factor 6 [Source:HGNC Symbol;Acc:HGNC:4221]	2357	2645	2463	2688	567	461	519	503	1569.89	2.45	0.06	40.6	0	0
ENSG00000157193	LRP8	LDL receptor related protein 8 [Source:HGNC Symbol;Acc:HGNC:6700]	224	246	259	241	1802	1702	1674	1582	923.24	-2.63	0.07	-39.45	0	0
ENSG00000158859	ADAMTS4	ADAM metallopeptidase with thrombospondin type 1 motif 4 [Source:HGNC Symbol;Acc:HGNC:220]	420	449	449	382	3570	3108	3214	3280	1774.93	-2.79	0.06	-45.29	0	0
ENSG00000159388	BTG2	BTG anti-proliferation factor 2 [Source:HGNC Symbol;Acc:HGNC:1131]	8403	8595	8640	8397	2753	2681	2859	2761	5758.58	1.77	0.04	46.1	0	0
ENSG00000162368	CMPK1	cytidine/uridine monophosphate kinase 1 [Source:HGNC Symbol;Acc:HGNC:18170]	1195	1287	1281	1236	5698	4987	5446	5169	3163.64	-1.93	0.05	-42.73	0	0
ENSG00000163346	PBXIP1	PBX homeobox interacting protein 1 [Source:HGNC Symbol;Acc:HGNC:21199]	12389	12586	12322	12538	2939	2778	2911	2764	7865.58	2.28	0.03	68.48	0	0
ENSG00000163453	IGFBP7	insulin like growth factor binding protein 7 [Source:HGNC Symbol;Acc:HGNC:5476]	22007	22581	22480	22506	11576	10588	11206	10228	16858.8	1.19	0.03	38.73	0	0
ENSG00000164867	NOS3	nitric oxide synthase 3 [Source:HGNC Symbol;Acc:HGNC:7876]	168	159	172	182	2410	2087	1974	1875	1071.19	-3.43	0.08	-42.35	0	0
ENSG00000166670	MMP10	matrix metallopeptidase 10 [Source:HGNC Symbol;Acc:HGNC:7156]	2375	2238	2220	2228	553	538	567	572	1449.37	2.16	0.06	38.49	0	0
ENSG00000166963	MAP1A	microtubule associated protein 1A [Source:HGNC Symbol;Acc:HGNC:6835]	105	126	117	108	1533	1314	1387	1396	723.09	-3.44	0.09	-39.29	0	0
ENSG00000168309	FAM107A	family with sequence similarity 107 member A [Source:HGNC Symbol;Acc:HGNC:30827]	156	144	171	158	1926	1695	1976	1853	960.32	-3.39	0.08	-42.92	0	0
ENSG00000168386	FILIP1L	filamin A interacting protein 1 like [Source:HGNC Symbol;Acc:HGNC:24589]	5602	6008	5343	5514	1202	1084	1218	1125	3487.28	2.42	0.05	47.22	0	0
ENSG00000169604	ANTXR1	ANTXR cell adhesion molecule 1 [Source:HGNC Symbol;Acc:HGNC:21014]	2565	2742	2700	2768	582	494	565	518	1664.26	2.46	0.05	46.35	0	0
ENSG00000171617	ENC1	ectodermal-neural cortex 1 [Source:HGNC Symbol;Acc:HGNC:3345]	21037	21865	20274	20457	6255	5215	5650	5696	13638.7	2.02	0.05	42.4	0	0
ENSG00000181019	NQO1	NAD(P)H quinone dehydrogenase 1 [Source:HGNC Symbol;Acc:HGNC:2874]	644	631	706	702	3727	3352	3587	3284	1993.94	-2.22	0.05	-44.79	0	0
ENSG00000184009	ACTG1	actin gamma 1 [Source:HGNC Symbol;Acc:HGNC:144]	24087	24089	24452	24558	152804	131852	142318	134334	78828.3	-2.37	0.03	-68.54	0	0
ENSG00000205336	ADGRG1	adhesion G protein-coupled receptor G1 [Source:HGNC Symbol;Acc:HGNC:4512]	316	322	351	365	3913	3325	3421	3338	1825.35	-3.2	0.06	-51.6	0	0
ENSG00000241547	ACTG1P20	actin gamma 1 pseudogene 20 [Source:HGNC Symbol;Acc:HGNC:51500]	437	442	391	426	2832	2511	2638	2482	1454.39	-2.46	0.06	-42.82	0	0
ENSG00000253719	ATXN7L3B	ataxin 7 like 3B [Source:HGNC Symbol;Acc:HGNC:37931]	4619	4783	4827	4614	1678	1574	1706	1593	3238.59	1.67	0.04	40.44	0	0
ENSG00000162645	GBP2	guanylate binding protein 2 [Source:HGNC Symbol;Acc:HGNC:4183]	3480	3515	3511	3499	1350	1176	1253	1225	2422.69	1.63	0.04	37.48	1.675e-307	9.578e-305
ENSG00000131747	TOP2A	DNA topoisomerase II alpha [Source:HGNC Symbol;Acc:HGNC:11989]	65	85	71	70	2180	1582	1737	1474	857.2	-4.35	0.12	-37.46	4.069e-307	2.286e-304
ENSG00000139926	FRMD6	FERM domain containing 6 [Source:HGNC Symbol;Acc:HGNC:19839]	15635	16562	16698	16734	6469	5272	5836	5601	11317.3	1.65	0.04	37.05	1.868e-300	1.032e-297
ENSG00000096433	ITPR3	inositol 1,4,5-trisphosphate receptor type 3 [Source:HGNC Symbol;Acc:HGNC:6182]	852	916	1026	997	5212	4543	4483	4215	2667.81	-2.12	0.06	-37.04	2.271e-300	1.234e-297
ENSG00000144455	SUMF1	sulfatase modifying factor 1 [Source:HGNC Symbol;Acc:HGNC:20376]	168	180	165	181	1446	1305	1470	1434	757.57	-2.85	0.08	-36.69	1.133e-294	6.054e-292
ENSG00000122862	SRGN	serglycin [Source:HGNC Symbol;Acc:HGNC:9361]	7767	7692	8428	7993	23471	21379	23531	21961	14817.3	-1.35	0.04	-36.53	3.887e-292	2.043e-289
ENSG00000159461	AMFR	autocrine motility factor receptor [Source:HGNC Symbol;Acc:HGNC:463]	950	937	951	955	3480	3133	3311	3154	2037.24	-1.63	0.04	-36.47	2.943e-291	1.522e-288
ENSG00000110492	MDK	midkine [Source:HGNC Symbol;Acc:HGNC:6972]	1876	1821	1973	2045	5898	5566	5877	5527	3704.21	-1.41	0.04	-36.3	1.749e-288	8.907e-286
ENSG00000107021	TBC1D13	TBC1 domain family member 13 [Source:HGNC Symbol;Acc:HGNC:25571]	478	487	496	506	2391	2111	2185	2195	1304.08	-2.02	0.06	-36.25	1.023e-287	5.131e-285
ENSG00000115963	RND3	Rho family GTPase 3 [Source:HGNC Symbol;Acc:HGNC:671]	9806	9987	9991	10167	4283	3869	4383	4168	7197.33	1.41	0.04	36.17	1.882e-286	9.293e-284
ENSG00000184640	2009-09-01	septin 9 [Source:HGNC Symbol;Acc:HGNC:7323]	1073	1078	1192	1225	4523	3998	4367	3997	2586.05	-1.73	0.05	-36.15	3.987e-286	1.94e-283
ENSG00000206538	VGLL3	vestigial like family member 3 [Source:HGNC Symbol;Acc:HGNC:24327]	1654	1799	1539	1569	256	173	189	198	955.33	3.13	0.09	36.14	4.48e-286	2.147e-283
ENSG00000198836	OPA1	OPA1, mitochondrial dynamin like GTPase [Source:HGNC Symbol;Acc:HGNC:8140]	552	589	577	587	2820	2399	2717	2588	1541.53	-2.03	0.06	-36.14	5.552e-286	2.622e-283
ENSG00000224383	PRR29	proline rich 29 [Source:HGNC Symbol;Acc:HGNC:25673]	992	1021	1012	1067	3447	3309	3510	3195	2121.57	-1.56	0.04	-35.96	3.493e-283	1.627e-280
ENSG00000074416	MGLL	monoglyceride lipase [Source:HGNC Symbol;Acc:HGNC:17038]	1442	1648	1471	1583	5978	5301	5772	5365	3444.62	-1.71	0.05	-35.87	1.05e-281	4.822e-279
ENSG00000147113	DIPK2B	divergent protein kinase domain 2B [Source:HGNC Symbol;Acc:HGNC:25866]	3096	3120	3141	3336	10197	9404	10249	10250	6389.78	-1.51	0.04	-35.81	8.181e-281	3.703e-278
ENSG00000168899	VAMP5	vesicle associated membrane protein 5 [Source:HGNC Symbol;Acc:HGNC:12646]	961	864	935	979	3412	3256	3250	3163	2030.91	-1.65	0.05	-35.8	1.188e-280	5.303e-278
ENSG00000055070	SZRD1	SUZ RNA binding domain containing 1 [Source:HGNC Symbol;Acc:HGNC:30232]	1694	1768	1799	1773	5805	5118	5474	5102	3452.6	-1.46	0.04	-35.57	3.791e-277	1.67e-274
ENSG00000133216	EPHB2	EPH receptor B2 [Source:HGNC Symbol;Acc:HGNC:3393]	1662	1586	1658	1693	5113	4652	4954	4605	3139.99	-1.4	0.04	-35.52	2.553e-276	1.11e-273
ENSG00000145632	PLK2	polo like kinase 2 [Source:HGNC Symbol;Acc:HGNC:19699]	15937	15908	15672	15881	8232	7526	7478	7225	11886.8	1.21	0.03	35.46	2.146e-275	9.201e-273
ENSG00000011426	ANLN	anillin actin binding protein [Source:HGNC Symbol;Acc:HGNC:14082]	159	156	157	145	2152	1640	1812	1490	914.28	-3.33	0.09	-35.39	2.53e-274	1.071e-271
ENSG00000197256	KANK2	KN motif and ankyrin repeat domains 2 [Source:HGNC Symbol;Acc:HGNC:29300]	4097	4267	4229	4283	1904	1836	1893	1812	3086.18	1.33	0.04	35.23	5.987e-272	2.502e-269
ENSG00000196642	RABL6	RAB, member RAS oncogene family like 6 [Source:HGNC Symbol;Acc:HGNC:24703]	3644	3512	3784	3736	1168	1262	1214	1018	2469.48	1.8	0.05	35.12	2.884e-270	1.19e-267
ENSG00000138778	CENPE	centromere protein E [Source:HGNC Symbol;Acc:HGNC:1856]	93	113	92	116	1295	1057	1213	1099	603.2	-3.3	0.09	-34.82	1.049e-265	4.274e-263
ENSG00000091986	CCDC80	coiled-coil domain containing 80 [Source:HGNC Symbol;Acc:HGNC:30649]	4100	4269	4191	4071	1642	1375	1509	1388	2873.37	1.64	0.05	34.77	7.046e-265	2.835e-262
ENSG00000171345	KRT19	keratin 19 [Source:HGNC Symbol;Acc:HGNC:6436]	57	46	48	50	1240	1140	1080	920	541.47	-4.21	0.12	-34.68	1.337e-263	5.315e-261
ENSG00000106636	YKT6	YKT6 v-SNARE homolog [Source:HGNC Symbol;Acc:HGNC:16959]	1984	1924	1960	2046	5512	5354	5538	5024	3560.27	-1.28	0.04	-34.55	1.205e-261	4.734e-259
ENSG00000143537	ADAM15	ADAM metallopeptidase domain 15 [Source:HGNC Symbol;Acc:HGNC:193]	3880	3701	3769	3762	10820	10193	10030	9441	6746.76	-1.27	0.04	-34.54	2.114e-261	8.202e-259
ENSG00000090530	P3H2	prolyl 3-hydroxylase 2 [Source:HGNC Symbol;Acc:HGNC:19317]	1146	1174	1183	1233	239	184	225	235	723.79	2.56	0.07	34.49	1.318e-260	5.055e-258
ENSG00000259330	INAFM2	InaF motif containing 2 [Source:HGNC Symbol;Acc:HGNC:35165]	2732	2689	2874	2707	1085	987	1026	963	1918.32	1.59	0.05	34.35	1.254e-258	4.751e-256
ENSG00000197780	TAF13	TATA-box binding protein associated factor 13 [Source:HGNC Symbol;Acc:HGNC:11546]	274	280	287	262	1561	1453	1606	1547	871.52	-2.32	0.07	-34.35	1.53e-258	5.732e-256
ENSG00000150768	DLAT	dihydrolipoamide S-acetyltransferase [Source:HGNC Symbol;Acc:HGNC:2896]	498	458	457	478	2213	1948	2128	2054	1230.65	-1.98	0.06	-34.31	6.539e-258	2.422e-255
ENSG00000120438	TCP1	t-complex 1 [Source:HGNC Symbol;Acc:HGNC:11655]	2092	2010	2068	2127	6790	5936	6393	6370	4089.87	-1.46	0.04	-34.29	1.284e-257	4.704e-255
ENSG00000101335	MYL9	myosin light chain 9 [Source:HGNC Symbol;Acc:HGNC:15754]	7713	8217	7883	8246	2635	1985	2108	1982	5219.82	2.02	0.06	33.9	5.862e-252	2.123e-249
ENSG00000180573	HIST1H2AC	histone cluster 1 H2A family member c [Source:HGNC Symbol;Acc:HGNC:4733]	1204	1103	1158	1046	170	193	167	168	673.09	2.82	0.08	33.88	1.141e-251	4.085e-249
ENSG00000122545	2007-09-01	septin 7 [Source:HGNC Symbol;Acc:HGNC:1717]	1426	1398	1444	1417	4755	4147	4521	4335	2836.27	-1.49	0.04	-33.88	1.3e-251	4.604e-249
ENSG00000164023	SGMS2	sphingomyelin synthase 2 [Source:HGNC Symbol;Acc:HGNC:28395]	462	468	450	483	2571	2063	2395	2284	1340.64	-2.16	0.06	-33.82	1.166e-250	4.086e-248
ENSG00000136193	SCRN1	secernin 1 [Source:HGNC Symbol;Acc:HGNC:22192]	3069	3171	3129	3285	9677	8347	9181	8623	5875.89	-1.35	0.04	-33.69	9.418e-249	3.266e-246
ENSG00000174804	FZD4	frizzled class receptor 4 [Source:HGNC Symbol;Acc:HGNC:4042]	3267	3528	3374	3369	12006	10070	10892	10714	6917.77	-1.53	0.05	-33.68	9.685e-249	3.323e-246
ENSG00000099282	TSPAN15	tetraspanin 15 [Source:HGNC Symbol;Acc:HGNC:23298]	619	572	578	568	2571	2333	2287	2241	1417.03	-1.85	0.06	-33.54	1.391e-246	4.721e-244
ENSG00000178202	KDELC2	KDEL motif containing 2 [Source:HGNC Symbol;Acc:HGNC:28496]	451	469	538	494	2560	2125	2435	2241	1357.65	-2.1	0.06	-33.44	3.671e-245	1.233e-242
ENSG00000135535	CD164	CD164 molecule [Source:HGNC Symbol;Acc:HGNC:1632]	3685	3723	3861	3816	10544	9323	10092	9775	6656.26	-1.24	0.04	-33.43	4.311e-245	1.434e-242
ENSG00000050405	LIMA1	LIM domain and actin binding 1 [Source:HGNC Symbol;Acc:HGNC:24636]	8498	8875	8712	8631	4584	4202	4381	4178	6587.8	1.15	0.03	33.43	4.856e-245	1.599e-242
ENSG00000173597	SULT1B1	sulfotransferase family 1B member 1 [Source:HGNC Symbol;Acc:HGNC:17845]	787	818	724	791	3823	3183	3734	3171	2045.5	-1.99	0.06	-33.33	1.401e-243	4.567e-241
ENSG00000197956	S100A6	S100 calcium binding protein A6 [Source:HGNC Symbol;Acc:HGNC:10496]	9221	8980	8897	8679	23893	21995	22749	21458	15298.3	-1.18	0.04	-33.16	4.452e-241	1.437e-238
ENSG00000111276	CDKN1B	cyclin dependent kinase inhibitor 1B [Source:HGNC Symbol;Acc:HGNC:1785]	2511	2636	2876	2733	991	892	966	903	1849.22	1.67	0.05	33.1	2.688e-240	8.59e-238
ENSG00000184232	OAF	out at first homolog [Source:HGNC Symbol;Acc:HGNC:28752]	347	304	313	323	1735	1523	1693	1505	928.65	-2.16	0.07	-32.95	4.382e-238	1.387e-235
ENSG00000156471	PTDSS1	phosphatidylserine synthase 1 [Source:HGNC Symbol;Acc:HGNC:9587]	897	875	874	961	3174	2838	2991	2901	1874.57	-1.57	0.05	-32.92	1.222e-237	3.831e-235
ENSG00000130766	SESN2	sestrin 2 [Source:HGNC Symbol;Acc:HGNC:20746]	3290	3208	3286	3139	1363	1311	1349	1287	2317.66	1.43	0.04	32.9	2.145e-237	6.657e-235
ENSG00000111266	DUSP16	dual specificity phosphatase 16 [Source:HGNC Symbol;Acc:HGNC:17909]	1713	1835	1660	1734	469	482	494	491	1137.25	1.98	0.06	32.8	5.185e-236	1.594e-233
ENSG00000101160	CTSZ	cathepsin Z [Source:HGNC Symbol;Acc:HGNC:2547]	3513	3687	3643	3654	10313	9048	9556	9087	6373.65	-1.24	0.04	-32.8	5.627e-236	1.714e-233
ENSG00000088325	TPX2	TPX2, microtubule nucleation factor [Source:HGNC Symbol;Acc:HGNC:1249]	160	161	154	157	1872	1467	1518	1280	803.82	-3.09	0.09	-32.78	1.108e-235	3.343e-233
ENSG00000159176	CSRP1	cysteine and glycine rich protein 1 [Source:HGNC Symbol;Acc:HGNC:2469]	17402	17917	17871	18033	10419	10186	10523	9976	14166.6	0.94	0.03	32.49	1.394e-231	4.169e-229
ENSG00000169418	NPR1	natriuretic peptide receptor 1 [Source:HGNC Symbol;Acc:HGNC:7943]	243	238	234	240	1600	1414	1312	1332	791.3	-2.4	0.07	-32.02	5.608e-225	1.661e-222
ENSG00000162733	DDR2	discoidin domain receptor tyrosine kinase 2 [Source:HGNC Symbol;Acc:HGNC:2731]	1152	1217	1212	1249	4788	3897	4289	4087	2640.78	-1.66	0.05	-32.02	6.72e-225	1.973e-222
ENSG00000148677	ANKRD1	ankyrin repeat domain 1 [Source:HGNC Symbol;Acc:HGNC:15819]	39122	39894	36928	38158	16874	14628	15288	13366	27254.3	1.51	0.05	31.97	3.271e-224	9.519e-222
ENSG00000057019	DCBLD2	discoidin, CUB and LCCL domain containing 2 [Source:HGNC Symbol;Acc:HGNC:24627]	10495	11043	10528	10441	4999	4573	5128	4682	7848.61	1.28	0.04	31.83	2.256e-222	6.508e-220
ENSG00000256745	AP002784.2	actin related protein 2/3 complex, subunit 3, 21kDa (ARPC3) pseudogene	1665	1638	1589	1669	565	540	559	532	1117.61	1.72	0.05	31.8	6.284e-222	1.797e-219
ENSG00000028137	TNFRSF1B	TNF receptor superfamily member 1B [Source:HGNC Symbol;Acc:HGNC:11917]	452	447	525	488	2026	1958	2132	1834	1186.55	-1.9	0.06	-31.79	1.018e-221	2.886e-219
ENSG00000089685	BIRC5	baculoviral IAP repeat containing 5 [Source:HGNC Symbol;Acc:HGNC:593]	57	43	42	47	1119	939	897	802	466.49	-4.07	0.13	-31.77	1.762e-221	4.95e-219
ENSG00000156273	BACH1	BTB domain and CNC homolog 1 [Source:HGNC Symbol;Acc:HGNC:935]	2586	2670	2652	2716	1151	1028	1107	1086	1905.61	1.43	0.05	31.68	3.289e-220	9.163e-218
ENSG00000205978	NYNRIN	NYN domain and retroviral integrase containing [Source:HGNC Symbol;Acc:HGNC:20165]	966	1115	951	975	4081	3555	3758	3606	2291.56	-1.75	0.06	-31.45	3.602e-217	9.948e-215
ENSG00000173473	SMARCC1	SWI/SNF related, matrix associated, actin dependent regulator of chromatin subfamily c member 1 [Source:HGNC Symbol;Acc:HGNC:11104]	6490	7105	6929	6855	3231	2976	3187	3120	5058.58	1.28	0.04	31.28	7.695e-215	2.108e-212
ENSG00000214110	LDHAP4	lactate dehydrogenase A pseudogene 4 [Source:HGNC Symbol;Acc:HGNC:6539]	163	178	206	194	1257	1069	1192	1111	642.07	-2.47	0.08	-31.19	1.359e-213	3.692e-211
ENSG00000066279	ASPM	abnormal spindle microtubule assembly [Source:HGNC Symbol;Acc:HGNC:19048]	71	52	50	65	1343	930	1099	953	539.35	-3.95	0.13	-31.19	1.438e-213	3.872e-211
ENSG00000185070	FLRT2	fibronectin leucine rich transmembrane protein 2 [Source:HGNC Symbol;Acc:HGNC:3761]	16614	17502	17203	17262	6886	6484	7523	7173	12286.1	1.44	0.05	31.16	3.766e-213	1.006e-210
ENSG00000128510	CPA4	carboxypeptidase A4 [Source:HGNC Symbol;Acc:HGNC:15740]	754	809	743	729	99	81	66	54	432.62	3.44	0.11	31.11	1.639e-212	4.343e-210
ENSG00000138180	CEP55	centrosomal protein 55 [Source:HGNC Symbol;Acc:HGNC:1161]	27	31	26	32	1059	835	869	739	426.73	-4.62	0.15	-30.9	1.197e-209	3.146e-207
ENSG00000121644	DESI2	desumoylating isopeptidase 2 [Source:HGNC Symbol;Acc:HGNC:24264]	937	983	1013	1018	2981	2779	2966	2809	1876.41	-1.39	0.05	-30.86	4.509e-209	1.176e-206
ENSG00000167972	ABCA3	ATP binding cassette subfamily A member 3 [Source:HGNC Symbol;Acc:HGNC:33]	1299	1450	1485	1404	4382	4074	4250	4224	2733.72	-1.43	0.05	-30.86	4.72e-209	1.221e-206
ENSG00000144824	PHLDB2	pleckstrin homology like domain family B member 2 [Source:HGNC Symbol;Acc:HGNC:29573]	5094	5564	5545	5437	2439	2058	2287	2194	3889.57	1.42	0.05	30.85	5.602e-209	1.438e-206
ENSG00000143420	ENSA	endosulfine alpha [Source:HGNC Symbol;Acc:HGNC:3360]	1073	1073	1147	1206	3529	3320	3664	3215	2205.6	-1.45	0.05	-30.79	4.014e-208	1.022e-205
ENSG00000147955	SIGMAR1	sigma non-opioid intracellular receptor 1 [Source:HGNC Symbol;Acc:HGNC:8157]	815	846	853	899	3249	2782	2826	2873	1828.41	-1.62	0.05	-30.76	7.86e-208	1.986e-205
ENSG00000132003	ZSWIM4	zinc finger SWIM-type containing 4 [Source:HGNC Symbol;Acc:HGNC:25704]	2839	3076	3032	3145	1281	1192	1186	1241	2159.95	1.45	0.05	30.75	1.408e-207	3.53e-205
ENSG00000141424	SLC39A6	solute carrier family 39 member 6 [Source:HGNC Symbol;Acc:HGNC:18607]	3225	3362	3380	3189	1134	937	1168	1100	2233.57	1.74	0.06	30.46	9.108e-204	2.266e-201
ENSG00000115548	KDM3A	lysine demethylase 3A [Source:HGNC Symbol;Acc:HGNC:20815]	1687	1834	1820	1696	604	572	529	541	1185.87	1.79	0.06	30.39	6.544e-203	1.616e-200
ENSG00000170323	FABP4	fatty acid binding protein 4 [Source:HGNC Symbol;Acc:HGNC:3559]	563	590	565	700	2466	2460	2590	2582	1507.53	-1.9	0.06	-30.32	5.666e-202	1.388e-199
ENSG00000137507	LRRC32	leucine rich repeat containing 32 [Source:HGNC Symbol;Acc:HGNC:4161]	2444	2485	2621	2677	6626	6046	6520	6229	4333.84	-1.16	0.04	-30.18	4.984e-200	1.212e-197
ENSG00000151012	SLC7A11	solute carrier family 7 member 11 [Source:HGNC Symbol;Acc:HGNC:11059]	1124	1201	1396	1352	6078	4777	5588	5298	3223.3	-1.94	0.06	-30.17	6.014e-200	1.452e-197
ENSG00000164305	CASP3	caspase 3 [Source:HGNC Symbol;Acc:HGNC:1504]	3919	3959	4001	3666	1576	1420	1609	1508	2755.85	1.49	0.05	30.16	7.338e-200	1.759e-197
ENSG00000158109	TPRG1L	tumor protein p63 regulated 1 like [Source:HGNC Symbol;Acc:HGNC:27007]	1999	2037	2072	2042	5448	4874	5193	5011	3485.29	-1.18	0.04	-30.13	2.048e-199	4.872e-197
ENSG00000111145	ELK3	ELK3, ETS transcription factor [Source:HGNC Symbol;Acc:HGNC:3325]	2311	2334	2371	2492	9089	7144	7860	7693	4986.33	-1.58	0.05	-30.12	2.56e-199	6.045e-197
ENSG00000134986	NREP	neuronal regeneration related protein [Source:HGNC Symbol;Acc:HGNC:16834]	6664	6867	6856	6891	4010	3741	3766	3641	5356.12	1	0.03	30.08	1.002e-198	2.35e-196
ENSG00000100504	PYGL	glycogen phosphorylase L [Source:HGNC Symbol;Acc:HGNC:9725]	312	351	382	340	1706	1461	1557	1532	918.23	-2.01	0.07	-29.97	2.634e-197	6.132e-195
ENSG00000125827	TMX4	thioredoxin related transmembrane protein 4 [Source:HGNC Symbol;Acc:HGNC:25237]	524	557	653	608	2404	2142	2407	2292	1395.87	-1.82	0.06	-29.87	4.73e-196	1.093e-193
ENSG00000165732	DDX21	DExD-box helicase 21 [Source:HGNC Symbol;Acc:HGNC:2744]	3178	3376	3516	3445	10229	8673	9897	9205	6244.73	-1.34	0.04	-29.84	1.097e-195	2.519e-193
ENSG00000157870	PRXL2B	peroxiredoxin like 2B [Source:HGNC Symbol;Acc:HGNC:28390]	812	783	883	873	2644	2678	2681	2427	1667.36	-1.48	0.05	-29.83	1.544e-195	3.519e-193
ENSG00000105810	CDK6	cyclin dependent kinase 6 [Source:HGNC Symbol;Acc:HGNC:1777]	1732	1961	1876	1810	604	508	594	571	1234.22	1.84	0.06	29.82	2.277e-195	5.154e-193
ENSG00000126787	DLGAP5	DLG associated protein 5 [Source:HGNC Symbol;Acc:HGNC:16864]	31	37	39	38	965	756	803	672	394.53	-4.2	0.14	-29.8	4.109e-195	9.237e-193
ENSG00000149781	FERMT3	fermitin family member 3 [Source:HGNC Symbol;Acc:HGNC:23151]	840	783	876	851	2649	2552	2732	2406	1656.3	-1.47	0.05	-29.78	6.233e-195	1.392e-192
ENSG00000122779	TRIM24	tripartite motif containing 24 [Source:HGNC Symbol;Acc:HGNC:11812]	2996	3133	3078	3033	1436	1244	1364	1281	2229.39	1.35	0.05	29.74	2.37e-194	5.254e-192
ENSG00000100368	CSF2RB	colony stimulating factor 2 receptor beta common subunit [Source:HGNC Symbol;Acc:HGNC:2436]	1374	1413	1561	1424	4191	3883	4071	3927	2649.47	-1.32	0.04	-29.72	3.896e-194	8.579e-192
ENSG00000143344	RGL1	ral guanine nucleotide dissociation stimulator like 1 [Source:HGNC Symbol;Acc:HGNC:30281]	5141	5557	5418	5478	2423	2150	2312	2397	3920.59	1.36	0.05	29.69	9.126e-194	1.996e-191
ENSG00000134057	CCNB1	cyclin B1 [Source:HGNC Symbol;Acc:HGNC:1579]	162	141	143	151	1310	1093	1082	963	601.21	-2.71	0.09	-29.63	6.739e-193	1.464e-190
ENSG00000161013	MGAT4B	alpha-1,3-mannosyl-glycoprotein 4-beta-N-acetylglucosaminyltransferase B [Source:HGNC Symbol;Acc:HGNC:7048]	5719	5805	6279	6293	2658	2824	2548	2557	4400.58	1.33	0.05	29.5	2.893e-191	6.244e-189
ENSG00000113356	POLR3G	RNA polymerase III subunit G [Source:HGNC Symbol;Acc:HGNC:30075]	136	154	182	164	1082	983	1157	968	576.56	-2.54	0.09	-29.49	3.399e-191	7.287e-189
ENSG00000186480	INSIG1	insulin induced gene 1 [Source:HGNC Symbol;Acc:HGNC:6083]	673	721	701	677	3170	2629	2858	2424	1666.11	-1.84	0.06	-29.49	3.829e-191	8.156e-189
ENSG00000113070	HBEGF	heparin binding EGF like growth factor [Source:HGNC Symbol;Acc:HGNC:3059]	3345	3495	3253	3540	1613	1460	1453	1374	2479.03	1.36	0.05	29.48	4.895e-191	1.036e-188
ENSG00000177697	CD151	CD151 molecule (Raph blood group) [Source:HGNC Symbol;Acc:HGNC:1630]	5551	5526	5355	5788	15488	14164	13614	13172	9554.65	-1.19	0.04	-29.47	7.606e-191	1.599e-188
ENSG00000117399	CDC20	cell division cycle 20 [Source:HGNC Symbol;Acc:HGNC:1723]	28	17	32	24	879	752	819	627	374.84	-4.62	0.16	-29.43	2.035e-190	4.252e-188
ENSG00000140319	SRP14	signal recognition particle 14 [Source:HGNC Symbol;Acc:HGNC:11299]	5256	5394	5712	5540	2759	2681	2905	2598	4155.41	1.15	0.04	29.43	2.478e-190	5.144e-188
ENSG00000162407	PLPP3	phospholipid phosphatase 3 [Source:HGNC Symbol;Acc:HGNC:9229]	715	730	770	761	2799	2634	2980	3058	1743.18	-1.79	0.06	-29.21	1.293e-187	2.667e-185
ENSG00000170955	CAVIN3	caveolae associated protein 3 [Source:HGNC Symbol;Acc:HGNC:9400]	1460	1376	1555	1635	4719	4295	4372	4074	2844.32	-1.38	0.05	-29.17	5.186e-187	1.063e-184
ENSG00000122203	KIAA1191	KIAA1191 [Source:HGNC Symbol;Acc:HGNC:29209]	2088	2133	2082	2100	5226	4872	5106	4961	3476.81	-1.11	0.04	-29.17	5.347e-187	1.089e-184
ENSG00000154277	UCHL1	ubiquitin C-terminal hydrolase L1 [Source:HGNC Symbol;Acc:HGNC:12513]	3856	3836	3813	3910	10238	9185	9065	9263	6466.15	-1.14	0.04	-29.1	3.722e-186	7.534e-184
ENSG00000173726	TOMM20	translocase of outer mitochondrial membrane 20 [Source:HGNC Symbol;Acc:HGNC:20947]	2605	2612	2690	2777	7231	6289	6908	6698	4594.3	-1.19	0.04	-29.04	1.823e-185	3.668e-183
ENSG00000169184	MN1	MN1 proto-oncogene, transcriptional regulator [Source:HGNC Symbol;Acc:HGNC:7180]	1274	1604	1329	1396	309	236	223	260	854.63	2.57	0.09	28.89	1.576e-183	3.151e-181
ENSG00000114573	ATP6V1A	ATPase H+ transporting V1 subunit A [Source:HGNC Symbol;Acc:HGNC:851]	1113	1151	1085	1104	4130	3483	4164	4064	2450.37	-1.67	0.06	-28.89	1.74e-183	3.458e-181
ENSG00000141349	G6PC3	glucose-6-phosphatase catalytic subunit 3 [Source:HGNC Symbol;Acc:HGNC:24861]	684	671	753	705	2529	2203	2333	2365	1479.49	-1.59	0.05	-28.88	1.904e-183	3.76e-181
ENSG00000119718	EIF2B2	eukaryotic translation initiation factor 2B subunit beta [Source:HGNC Symbol;Acc:HGNC:3258]	575	608	596	657	2081	2062	2281	2103	1324.13	-1.65	0.06	-28.88	2.274e-183	4.464e-181
ENSG00000116017	ARID3A	AT-rich interaction domain 3A [Source:HGNC Symbol;Acc:HGNC:3031]	2449	2515	2486	2524	998	913	1091	984	1775.21	1.47	0.05	28.76	5.985e-182	1.168e-179
ENSG00000205730	ITPRIPL2	ITPRIP like 2 [Source:HGNC Symbol;Acc:HGNC:27257]	1010	1010	1113	1132	3447	3033	3473	3219	2109.85	-1.47	0.05	-28.76	7.564e-182	1.467e-179
ENSG00000142227	EMP3	epithelial membrane protein 3 [Source:HGNC Symbol;Acc:HGNC:3335]	306	298	306	308	1552	1280	1358	1278	803.03	-2	0.07	-28.72	2.079e-181	4.009e-179
ENSG00000260604	AL590004.3	novel transcript	1744	2061	1796	1762	552	550	564	532	1223.3	1.89	0.07	28.7	3.391e-181	6.502e-179
ENSG00000106683	LIMK1	LIM domain kinase 1 [Source:HGNC Symbol;Acc:HGNC:6613]	2985	3093	2962	3080	1543	1403	1458	1367	2266.13	1.22	0.04	28.7	3.432e-181	6.541e-179
ENSG00000128052	KDR	kinase insert domain receptor [Source:HGNC Symbol;Acc:HGNC:6307]	21814	23367	23140	22610	9667	8985	10111	10227	16501.5	1.37	0.05	28.67	8.46e-181	1.603e-178
ENSG00000167772	ANGPTL4	angiopoietin like 4 [Source:HGNC Symbol;Acc:HGNC:16039]	5221	5477	6280	6627	606	734	744	757	3421.2	3.15	0.11	28.64	1.931e-180	3.638e-178
ENSG00000138835	RGS3	regulator of G protein signaling 3 [Source:HGNC Symbol;Acc:HGNC:9999]	9416	9684	9626	9806	5501	5491	5546	5467	7637.8	0.96	0.03	28.51	8.763e-179	1.641e-176
ENSG00000120992	LYPLA1	lysophospholipase I [Source:HGNC Symbol;Acc:HGNC:6737]	1333	1393	1428	1368	4348	3681	3974	3908	2597.14	-1.37	0.05	-28.43	8.218e-178	1.531e-175
ENSG00000132603	NIP7	NIP7, nucleolar pre-rRNA processing protein [Source:HGNC Symbol;Acc:HGNC:24328]	525	493	546	539	1922	1686	1858	1786	1129.7	-1.63	0.06	-28.43	8.553e-178	1.584e-175
ENSG00000120217	CD274	CD274 molecule [Source:HGNC Symbol;Acc:HGNC:17635]	2255	2219	2123	2137	760	823	858	727	1516.93	1.61	0.06	28.41	1.721e-177	3.169e-175
ENSG00000166851	PLK1	polo like kinase 1 [Source:HGNC Symbol;Acc:HGNC:9077]	55	64	58	59	1086	808	814	722	433.82	-3.63	0.13	-28.4	2.289e-177	4.192e-175
ENSG00000198380	GFPT1	glutamine--fructose-6-phosphate transaminase 1 [Source:HGNC Symbol;Acc:HGNC:4241]	790	889	830	887	2749	2461	2707	2614	1685.58	-1.48	0.05	-28.25	1.489e-175	2.71e-173
ENSG00000117228	GBP1	guanylate binding protein 1 [Source:HGNC Symbol;Acc:HGNC:4182]	1746	1789	1728	1767	697	617	726	631	1234.77	1.54	0.05	28.24	1.788e-175	3.237e-173
ENSG00000063245	EPN1	epsin 1 [Source:HGNC Symbol;Acc:HGNC:21604]	5156	5461	5473	5481	2974	2593	2770	2546	4104.27	1.14	0.04	28.23	2.512e-175	4.524e-173
ENSG00000265808	SEC22B	SEC22 homolog B, vesicle trafficking protein (gene/pseudogene) [Source:HGNC Symbol;Acc:HGNC:10700]	439	442	453	450	1621	1468	1625	1494	964.89	-1.64	0.06	-28.22	2.995e-175	5.363e-173
ENSG00000105327	BBC3	BCL2 binding component 3 [Source:HGNC Symbol;Acc:HGNC:17868]	2264	2272	2485	2455	1092	1051	1028	971	1727.63	1.34	0.05	28.2	5.452e-175	9.71e-173
ENSG00000101057	MYBL2	MYB proto-oncogene like 2 [Source:HGNC Symbol;Acc:HGNC:7548]	49	44	52	43	1006	802	791	641	405.09	-3.86	0.14	-28.16	1.86e-174	3.294e-172
ENSG00000105137	SYDE1	synapse defective Rho GTPase homolog 1 [Source:HGNC Symbol;Acc:HGNC:25824]	2413	2379	2580	2639	1029	1077	942	957	1781.74	1.47	0.05	28.04	4.626e-173	8.15e-171
ENSG00000069275	NUCKS1	nuclear casein kinase and cyclin dependent kinase substrate 1 [Source:HGNC Symbol;Acc:HGNC:29923]	3782	3835	3827	3909	11056	9178	10622	9737	6789.45	-1.25	0.04	-28	1.746e-172	3.059e-170
ENSG00000023909	GCLM	glutamate-cysteine ligase modifier subunit [Source:HGNC Symbol;Acc:HGNC:4312]	640	681	776	717	2587	2265	2603	2453	1535.69	-1.66	0.06	-27.99	1.942e-172	3.385e-170
ENSG00000102359	SRPX2	sushi repeat containing protein X-linked 2 [Source:HGNC Symbol;Acc:HGNC:30668]	6400	6600	6468	6372	3713	3531	3680	3496	5082.12	0.99	0.04	27.97	3.29e-172	5.703e-170
ENSG00000168961	LGALS9	galectin 9 [Source:HGNC Symbol;Acc:HGNC:6570]	587	577	541	551	2207	2137	2004	1817	1256.72	-1.7	0.06	-27.94	8.29e-172	1.43e-169
ENSG00000065882	TBC1D1	TBC1 domain family member 1 [Source:HGNC Symbol;Acc:HGNC:11578]	904	892	950	876	3332	2734	2958	2797	1865.74	-1.55	0.06	-27.93	1.251e-171	2.146e-169
ENSG00000147400	CETN2	centrin 2 [Source:HGNC Symbol;Acc:HGNC:1867]	240	255	210	244	1140	1046	1115	1062	638.41	-2.04	0.07	-27.89	3.337e-171	5.695e-169
ENSG00000146729	NIPSNAP2	nipsnap homolog 2 [Source:HGNC Symbol;Acc:HGNC:4179]	448	461	496	504	1703	1540	1640	1583	1011.69	-1.6	0.06	-27.88	4.857e-171	8.245e-169
ENSG00000167703	SLC43A2	solute carrier family 43 member 2 [Source:HGNC Symbol;Acc:HGNC:23087]	1510	1459	1525	1512	3895	3564	3733	3667	2537.39	-1.15	0.04	-27.87	5.799e-171	9.792e-169
ENSG00000073060	SCARB1	scavenger receptor class B member 1 [Source:HGNC Symbol;Acc:HGNC:1664]	1697	1757	1826	1725	5093	4459	4670	4278	3094.82	-1.25	0.04	-27.78	8.547e-170	1.436e-167
ENSG00000170558	CDH2	cadherin 2 [Source:HGNC Symbol;Acc:HGNC:1759]	6279	6661	6362	6398	3208	2675	2966	2911	4749.61	1.28	0.05	27.77	1.051e-169	1.757e-167
ENSG00000112576	CCND3	cyclin D3 [Source:HGNC Symbol;Acc:HGNC:1585]	1494	1466	1497	1526	4745	4117	4367	3789	2785.42	-1.35	0.05	-27.69	9.38e-169	1.56e-166
ENSG00000130338	TULP4	tubby like protein 4 [Source:HGNC Symbol;Acc:HGNC:15530]	2821	3183	2933	2743	884	831	1011	939	1961.81	1.81	0.07	27.68	1.18e-168	1.953e-166
ENSG00000133574	GIMAP4	GTPase, IMAP family member 4 [Source:HGNC Symbol;Acc:HGNC:21872]	3595	3537	3490	3652	8738	7705	8373	7839	5714.81	-1.04	0.04	-27.67	1.56e-168	2.569e-166
ENSG00000113269	RNF130	ring finger protein 130 [Source:HGNC Symbol;Acc:HGNC:18280]	344	368	338	388	1462	1318	1402	1415	848.01	-1.8	0.07	-27.67	1.761e-168	2.883e-166
ENSG00000077092	RARB	retinoic acid receptor beta [Source:HGNC Symbol;Acc:HGNC:9865]	415	426	370	379	1591	1436	1508	1457	914.31	-1.75	0.06	-27.56	3e-167	4.888e-165
ENSG00000273038	AL365203.2	novel transcript	867	882	876	833	221	185	235	181	549.43	2.21	0.08	27.56	3.136e-167	5.085e-165
ENSG00000111252	SH2B3	SH2B adaptor protein 3 [Source:HGNC Symbol;Acc:HGNC:29605]	4387	4578	4501	4546	10791	9515	10211	9551	7076.79	-1	0.04	-27.5	1.542e-166	2.488e-164
ENSG00000067064	IDI1	isopentenyl-diphosphate delta isomerase 1 [Source:HGNC Symbol;Acc:HGNC:5387]	768	735	740	728	3021	2508	2590	2350	1620.6	-1.66	0.06	-27.45	7.544e-166	1.211e-163
ENSG00000154734	ADAMTS1	ADAM metallopeptidase with thrombospondin type 1 motif 1 [Source:HGNC Symbol;Acc:HGNC:217]	161	194	208	191	1186	1394	1629	1456	767.57	-2.73	0.1	-27.45	7.866e-166	1.257e-163
ENSG00000167470	MIDN	midnolin [Source:HGNC Symbol;Acc:HGNC:16298]	4497	4537	4766	4845	2705	2574	2567	2502	3658.95	1	0.04	27.43	1.223e-165	1.944e-163
ENSG00000075213	SEMA3A	semaphorin 3A [Source:HGNC Symbol;Acc:HGNC:10723]	692	779	716	732	117	116	122	153	442.17	2.64	0.1	27.43	1.38e-165	2.183e-163
ENSG00000176907	TCIM	transcriptional and immune response regulator [Source:HGNC Symbol;Acc:HGNC:1357]	5830	6238	6570	6286	314	426	437	487	3458.21	3.94	0.14	27.4	2.401e-165	3.78e-163
ENSG00000149218	ENDOD1	endonuclease domain containing 1 [Source:HGNC Symbol;Acc:HGNC:29129]	708	729	827	769	3041	2447	2702	2542	1660.08	-1.66	0.06	-27.39	3.604e-165	5.648e-163
ENSG00000184470	TXNRD2	thioredoxin reductase 2 [Source:HGNC Symbol;Acc:HGNC:18155]	3203	3146	3176	3268	1711	1600	1611	1441	2423.43	1.16	0.04	27.38	4.698e-165	7.327e-163
ENSG00000155256	ZFYVE27	zinc finger FYVE-type containing 27 [Source:HGNC Symbol;Acc:HGNC:26559]	81	78	83	87	694	765	676	643	370.52	-2.89	0.11	-27.35	1.23e-164	1.908e-162
ENSG00000074800	ENO1	enolase 1 [Source:HGNC Symbol;Acc:HGNC:3350]	18390	18168	19051	18888	39559	35495	37616	35194	27166.1	-0.84	0.03	-27.33	1.917e-164	2.961e-162
ENSG00000168795	ZBTB5	zinc finger and BTB domain containing 5 [Source:HGNC Symbol;Acc:HGNC:23836]	1531	1572	1576	1538	603	555	642	586	1094.99	1.53	0.06	27.3	4.312e-164	6.629e-162
ENSG00000144959	NCEH1	neutral cholesterol ester hydrolase 1 [Source:HGNC Symbol;Acc:HGNC:29260]	312	371	371	336	1460	1304	1474	1356	841.02	-1.85	0.07	-27.29	5.361e-164	8.204e-162
ENSG00000109670	FBXW7	F-box and WD repeat domain containing 7 [Source:HGNC Symbol;Acc:HGNC:16712]	1641	1696	1682	1663	745	670	690	677	1202.42	1.41	0.05	27.27	1.089e-163	1.658e-161
ENSG00000145391	SETD7	SET domain containing lysine methyltransferase 7 [Source:HGNC Symbol;Acc:HGNC:30412]	1836	1884	1906	1851	5484	4674	5493	5071	3419.9	-1.31	0.05	-27.26	1.351e-163	2.048e-161
ENSG00000122694	GLIPR2	GLI pathogenesis related 2 [Source:HGNC Symbol;Acc:HGNC:18007]	2121	2252	2125	2195	1000	914	1007	903	1588.29	1.33	0.05	27.23	2.85e-163	4.301e-161
ENSG00000117724	CENPF	centromere protein F [Source:HGNC Symbol;Acc:HGNC:1857]	177	214	172	175	1382	1065	1179	1039	645.21	-2.48	0.09	-27.18	1.222e-162	1.836e-160
ENSG00000070778	PTPN21	protein tyrosine phosphatase, non-receptor type 21 [Source:HGNC Symbol;Acc:HGNC:9651]	2352	2497	2443	2378	1089	917	1055	990	1743.02	1.4	0.05	27.15	2.52e-162	3.768e-160
ENSG00000099875	MKNK2	MAP kinase interacting serine/threonine kinase 2 [Source:HGNC Symbol;Acc:HGNC:7111]	2350	2274	2472	2425	5546	5275	5306	4985	3733.14	-1	0.04	-27.04	5.602e-161	8.336e-159
ENSG00000106070	GRB10	growth factor receptor bound protein 10 [Source:HGNC Symbol;Acc:HGNC:4564]	3451	3469	3512	3550	7625	7013	7525	7047	5271.69	-0.91	0.03	-27.01	1.07e-160	1.585e-158
ENSG00000233251	AC007743.1		164	162	159	168	851	820	865	858	485.75	-2.21	0.08	-27	1.422e-160	2.097e-158
ENSG00000074695	LMAN1	lectin, mannose binding 1 [Source:HGNC Symbol;Acc:HGNC:6631]	2440	2396	2510	2395	6544	5769	6688	6130	4236.06	-1.21	0.04	-27	1.662e-160	2.439e-158
ENSG00000214706	IFRD2	interferon related developmental regulator 2 [Source:HGNC Symbol;Acc:HGNC:5457]	448	419	446	466	1673	1651	1664	1401	984.92	-1.68	0.06	-26.93	9.294e-160	1.358e-157
ENSG00000179144	GIMAP7	GTPase, IMAP family member 7 [Source:HGNC Symbol;Acc:HGNC:22404]	1042	986	1007	1019	2828	2558	2731	2533	1785.17	-1.24	0.05	-26.93	1.023e-159	1.488e-157
ENSG00000173083	HPSE	heparanase [Source:HGNC Symbol;Acc:HGNC:5164]	128	114	146	138	838	748	823	734	438.9	-2.4	0.09	-26.93	1.072e-159	1.553e-157
ENSG00000132622	HSPA12B	heat shock protein family A (Hsp70) member 12B [Source:HGNC Symbol;Acc:HGNC:16193]	139	135	130	128	1101	940	855	818	506.55	-2.62	0.1	-26.92	1.458e-159	2.103e-157
ENSG00000177076	ACER2	alkaline ceramidase 2 [Source:HGNC Symbol;Acc:HGNC:23675]	881	982	935	872	193	192	236	222	580.02	2.25	0.08	26.9	2.243e-159	3.221e-157
ENSG00000124762	CDKN1A	cyclin dependent kinase inhibitor 1A [Source:HGNC Symbol;Acc:HGNC:1784]	52324	52174	54028	50187	26899	26350	27906	27594	40150.4	1.09	0.04	26.84	1.055e-158	1.508e-156
ENSG00000173530	TNFRSF10D	TNF receptor superfamily member 10d [Source:HGNC Symbol;Acc:HGNC:11907]	9928	10576	11836	11708	4068	3679	4097	4360	7672.51	1.58	0.06	26.84	1.188e-158	1.691e-156
ENSG00000181104	F2R	coagulation factor II thrombin receptor [Source:HGNC Symbol;Acc:HGNC:3537]	26757	28076	27773	27675	15393	12852	14580	13678	21088.4	1.11	0.04	26.82	2.106e-158	2.984e-156
ENSG00000013364	MVP	major vault protein [Source:HGNC Symbol;Acc:HGNC:7531]	4827	4982	5143	5096	13240	11332	11790	11160	8218.59	-1.09	0.04	-26.8	3.293e-158	4.646e-156
ENSG00000078401	EDN1	endothelin 1 [Source:HGNC Symbol;Acc:HGNC:3176]	26557	27040	25647	25695	15648	14263	15216	13961	20699.5	0.98	0.04	26.75	1.192e-157	1.674e-155
ENSG00000128050	PAICS	phosphoribosylaminoimidazole carboxylase and phosphoribosylaminoimidazolesuccinocarboxamide synthase [Source:HGNC Symbol;Acc:HGNC:8587]	1697	1679	1701	1697	4535	3966	4376	3936	2866.37	-1.16	0.04	-26.75	1.344e-157	1.88e-155
ENSG00000127022	CANX	calnexin [Source:HGNC Symbol;Acc:HGNC:1473]	12688	13031	13252	12995	33050	28493	32828	31430	21626.9	-1.12	0.04	-26.72	2.939e-157	4.094e-155
ENSG00000131238	PPT1	palmitoyl-protein thioesterase 1 [Source:HGNC Symbol;Acc:HGNC:9325]	1621	1622	1699	1683	4111	3722	4015	3844	2716.17	-1.09	0.04	-26.71	3.829e-157	5.311e-155
ENSG00000137693	YAP1	Yes associated protein 1 [Source:HGNC Symbol;Acc:HGNC:16262]	178	179	182	215	1151	967	1063	888	577.17	-2.26	0.08	-26.63	3.184e-156	4.397e-154
ENSG00000196914	ARHGEF12	Rho guanine nucleotide exchange factor 12 [Source:HGNC Symbol;Acc:HGNC:14193]	3073	3309	3245	3173	8769	7555	8498	8326	5582.16	-1.22	0.05	-26.59	8.128e-156	1.118e-153
ENSG00000163162	RNF149	ring finger protein 149 [Source:HGNC Symbol;Acc:HGNC:23137]	1198	1102	1130	1159	3151	2861	2946	2881	1995.72	-1.21	0.05	-26.42	8.189e-154	1.121e-151
ENSG00000135318	NT5E	5'-nucleotidase ecto [Source:HGNC Symbol;Acc:HGNC:8021]	11116	11408	11724	10890	6118	5255	5845	5115	8537.48	1.17	0.04	26.32	1.079e-152	1.471e-150
ENSG00000111450	STX2	syntaxin 2 [Source:HGNC Symbol;Acc:HGNC:3403]	286	282	269	317	1227	1116	1132	1055	684.45	-1.81	0.07	-26.3	1.937e-152	2.631e-150
ENSG00000151135	TMEM263	transmembrane protein 263 [Source:HGNC Symbol;Acc:HGNC:28281]	1504	1605	1516	1545	4320	3734	4116	3985	2711.17	-1.23	0.05	-26.3	2.131e-152	2.882e-150
ENSG00000156103	MMP16	matrix metallopeptidase 16 [Source:HGNC Symbol;Acc:HGNC:7162]	596	688	623	613	2457	2159	2580	2568	1481.63	-1.79	0.07	-26.29	2.657e-152	3.579e-150
ENSG00000135069	PSAT1	phosphoserine aminotransferase 1 [Source:HGNC Symbol;Acc:HGNC:19129]	284	279	274	271	1424	1140	1329	1126	735.44	-2.01	0.08	-26.27	3.992e-152	5.354e-150
ENSG00000188517	COL25A1	collagen type XXV alpha 1 chain [Source:HGNC Symbol;Acc:HGNC:18603]	410	505	477	463	44	26	28	25	257.19	3.95	0.15	26.26	5.674e-152	7.579e-150
ENSG00000133800	LYVE1	lymphatic vessel endothelial hyaluronan receptor 1 [Source:HGNC Symbol;Acc:HGNC:14687]	621	509	551	481	2233	1994	2177	1940	1265.77	-1.78	0.07	-26.18	4.05e-151	5.387e-149
ENSG00000181026	AEN	apoptosis enhancing nuclease [Source:HGNC Symbol;Acc:HGNC:25722]	3544	3586	3524	3679	2036	2004	1977	1828	2800.07	1.02	0.04	26.18	4.623e-151	6.125e-149
ENSG00000138448	ITGAV	integrin subunit alpha V [Source:HGNC Symbol;Acc:HGNC:6150]	29489	31510	31881	31884	12872	11054	13266	13518	22307.5	1.44	0.06	26.17	6.611e-151	8.723e-149
ENSG00000087263	OGFOD1	2-oxoglutarate and iron dependent oxygenase domain containing 1 [Source:HGNC Symbol;Acc:HGNC:25585]	477	510	477	486	1729	1493	1678	1599	1021.01	-1.58	0.06	-26.16	6.973e-151	9.163e-149
ENSG00000112984	KIF20A	kinesin family member 20A [Source:HGNC Symbol;Acc:HGNC:9787]	26	24	21	22	659	577	623	456	284.19	-4.32	0.17	-26.16	7.765e-151	1.016e-148
ENSG00000138172	CALHM2	calcium homeostasis modulator family member 2 [Source:HGNC Symbol;Acc:HGNC:23493]	71	73	68	59	727	611	587	593	331.95	-3.01	0.12	-26.15	1.031e-150	1.344e-148
ENSG00000143799	PARP1	poly(ADP-ribose) polymerase 1 [Source:HGNC Symbol;Acc:HGNC:270]	1427	1494	1498	1497	4029	3521	3761	3433	2510.18	-1.16	0.04	-26.14	1.239e-150	1.609e-148
ENSG00000166033	HTRA1	HtrA serine peptidase 1 [Source:HGNC Symbol;Acc:HGNC:9476]	13259	13616	12725	12868	7052	5950	6109	6065	9834.66	1.21	0.05	26.12	2.27e-150	2.936e-148
ENSG00000169291	SHE	Src homology 2 domain containing E [Source:HGNC Symbol;Acc:HGNC:27004]	1927	1833	1784	1855	5158	4424	4900	4589	3214.85	-1.21	0.05	-26.1	3.668e-150	4.725e-148
ENSG00000163348	PYGO2	pygopus family PHD finger 2 [Source:HGNC Symbol;Acc:HGNC:30257]	1639	1602	1676	1629	755	721	744	683	1198.77	1.32	0.05	26.08	6.237e-150	8.003e-148
ENSG00000176697	BDNF	brain derived neurotrophic factor [Source:HGNC Symbol;Acc:HGNC:1033]	1068	1197	1113	1156	271	317	337	333	742.01	1.98	0.08	26.07	8.634e-150	1.104e-147
ENSG00000123416	TUBA1B	tubulin alpha 1b [Source:HGNC Symbol;Acc:HGNC:18809]	1017	891	1023	1006	3068	2792	2982	2574	1859	-1.38	0.05	-26.01	3.767e-149	4.795e-147
ENSG00000115902	SLC1A4	solute carrier family 1 member 4 [Source:HGNC Symbol;Acc:HGNC:10942]	162	183	174	171	942	792	915	841	501.35	-2.17	0.08	-26	4.518e-149	5.73e-147
ENSG00000103353	UBFD1	ubiquitin family domain containing 1 [Source:HGNC Symbol;Acc:HGNC:30565]	1245	1213	1208	1261	3215	2985	3364	3040	2130.07	-1.2	0.05	-26	5.369e-149	6.782e-147
ENSG00000152291	TGOLN2	trans-golgi network protein 2 [Source:HGNC Symbol;Acc:HGNC:15450]	6655	6931	7014	6967	17216	14783	16965	16042	11267.1	-1.08	0.04	-25.99	6.554e-149	8.247e-147
ENSG00000138160	KIF11	kinesin family member 11 [Source:HGNC Symbol;Acc:HGNC:6388]	70	64	79	76	772	611	672	575	347.02	-2.98	0.11	-25.98	7.707e-149	9.661e-147
ENSG00000167601	AXL	AXL receptor tyrosine kinase [Source:HGNC Symbol;Acc:HGNC:905]	2328	2703	2219	2583	8919	7458	7913	7422	5020.17	-1.53	0.06	-25.97	1.05e-148	1.311e-146
ENSG00000058668	ATP2B4	ATPase plasma membrane Ca2+ transporting 4 [Source:HGNC Symbol;Acc:HGNC:817]	3358	3700	3398	3310	10203	8794	9910	9839	6369.79	-1.34	0.05	-25.92	3.885e-148	4.832e-146
ENSG00000120742	SERP1	stress associated endoplasmic reticulum protein 1 [Source:HGNC Symbol;Acc:HGNC:10759]	2191	2165	2324	2359	5387	4929	5406	5135	3640.78	-1.05	0.04	-25.92	3.931e-148	4.871e-146
ENSG00000128284	APOL3	apolipoprotein L3 [Source:HGNC Symbol;Acc:HGNC:14868]	201	214	236	246	998	1052	1154	1077	622.38	-2.09	0.08	-25.9	6.144e-148	7.585e-146
ENSG00000074201	CLNS1A	chloride nucleotide-sensitive channel 1A [Source:HGNC Symbol;Acc:HGNC:2080]	522	499	494	466	1854	1581	1838	1621	1071.15	-1.64	0.06	-25.87	1.295e-147	1.593e-145
ENSG00000135698	MPHOSPH6	M-phase phosphoprotein 6 [Source:HGNC Symbol;Acc:HGNC:7214]	163	143	168	171	821	785	792	783	459.37	-2.13	0.08	-25.86	1.946e-147	2.384e-145
ENSG00000181885	CLDN7	claudin 7 [Source:HGNC Symbol;Acc:HGNC:2049]	466	419	451	453	1657	1931	1697	1615	1047.88	-1.79	0.07	-25.84	3.524e-147	4.302e-145
ENSG00000124151	NCOA3	nuclear receptor coactivator 3 [Source:HGNC Symbol;Acc:HGNC:7670]	2816	3074	2900	2933	1423	1259	1411	1353	2176.33	1.25	0.05	25.8	8.988e-147	1.093e-144
ENSG00000143149	ALDH9A1	aldehyde dehydrogenase 9 family member A1 [Source:HGNC Symbol;Acc:HGNC:412]	602	612	597	603	1877	1707	1739	1761	1151	-1.4	0.05	-25.79	1.109e-146	1.344e-144
ENSG00000133121	STARD13	StAR related lipid transfer domain containing 13 [Source:HGNC Symbol;Acc:HGNC:19164]	2984	3078	2971	2942	1592	1396	1419	1403	2252.12	1.19	0.05	25.73	4.892e-146	5.905e-144
ENSG00000170421	KRT8	keratin 8 [Source:HGNC Symbol;Acc:HGNC:6446]	1291	1252	1278	1256	506	509	475	430	890.7	1.55	0.06	25.73	5.187e-146	6.238e-144
ENSG00000132341	RAN	RAN, member RAS oncogene family [Source:HGNC Symbol;Acc:HGNC:9846]	5015	5057	5183	4940	11862	10450	11401	10481	7848.48	-0.98	0.04	-25.72	6.223e-146	7.457e-144
ENSG00000162595	DIRAS3	DIRAS family GTPase 3 [Source:HGNC Symbol;Acc:HGNC:687]	427	444	457	445	32	20	49	43	249.03	3.67	0.14	25.7	1.054e-145	1.259e-143
ENSG00000108797	CNTNAP1	contactin associated protein 1 [Source:HGNC Symbol;Acc:HGNC:8011]	260	297	314	307	1182	1100	1255	1154	707.02	-1.83	0.07	-25.7	1.089e-145	1.296e-143
ENSG00000052802	MSMO1	methylsterol monooxygenase 1 [Source:HGNC Symbol;Acc:HGNC:10545]	1446	1415	1405	1315	4918	3994	4501	3924	2770.53	-1.47	0.06	-25.63	6.7e-145	7.941e-143
ENSG00000103257	SLC7A5	solute carrier family 7 member 5 [Source:HGNC Symbol;Acc:HGNC:11063]	722	789	829	802	2680	2281	2452	2183	1540.39	-1.45	0.06	-25.63	7.866e-145	9.289e-143
ENSG00000100342	APOL1	apolipoprotein L1 [Source:HGNC Symbol;Acc:HGNC:618]	685	697	680	710	2026	1823	1951	1824	1260.92	-1.3	0.05	-25.59	1.828e-144	2.151e-142
ENSG00000101670	LIPG	lipase G, endothelial type [Source:HGNC Symbol;Acc:HGNC:6623]	2535	2502	2502	2464	6539	5624	6259	5625	4140.74	-1.11	0.04	-25.52	1.068e-143	1.252e-141
ENSG00000136810	TXN	thioredoxin [Source:HGNC Symbol;Acc:HGNC:12435]	1129	1170	1222	1258	3059	2802	2950	2849	1999.3	-1.13	0.04	-25.48	3.482e-143	4.068e-141
ENSG00000166848	TERF2IP	TERF2 interacting protein [Source:HGNC Symbol;Acc:HGNC:19246]	1074	1068	1070	1091	2762	2564	2812	2671	1837.31	-1.17	0.05	-25.45	7.601e-143	8.848e-141
ENSG00000135047	CTSL	cathepsin L [Source:HGNC Symbol;Acc:HGNC:2537]	2073	2032	2056	2004	4899	4438	4888	4569	3283.45	-1.05	0.04	-25.42	1.41e-142	1.635e-140
ENSG00000126705	AHDC1	AT-hook DNA binding motif containing 1 [Source:HGNC Symbol;Acc:HGNC:25230]	2738	2917	2932	2933	1612	1480	1538	1432	2221.56	1.08	0.04	25.41	1.747e-142	2.019e-140
ENSG00000148672	GLUD1	glutamate dehydrogenase 1 [Source:HGNC Symbol;Acc:HGNC:4335]	1010	1018	1058	1028	2852	2519	2598	2525	1774.6	-1.2	0.05	-25.39	2.893e-142	3.331e-140
ENSG00000128606	LRRC17	leucine rich repeat containing 17 [Source:HGNC Symbol;Acc:HGNC:16895]	3300	3344	2977	3004	1398	1185	1295	1202	2251.78	1.46	0.06	25.37	5.401e-142	6.198e-140
ENSG00000111206	FOXM1	forkhead box M1 [Source:HGNC Symbol;Acc:HGNC:3818]	142	135	139	156	1176	962	929	791	528.14	-2.57	0.1	-25.35	9.273e-142	1.06e-139
ENSG00000137876	RSL24D1	ribosomal L24 domain containing 1 [Source:HGNC Symbol;Acc:HGNC:18479]	1872	1849	2019	1933	947	816	843	803	1405.42	1.32	0.05	25.32	1.853e-141	2.111e-139
ENSG00000158710	TAGLN2	transgelin 2 [Source:HGNC Symbol;Acc:HGNC:11554]	10046	10007	10404	10492	20049	18363	19395	18118	14303.1	-0.74	0.03	-25.24	1.55e-140	1.761e-138
ENSG00000206532	AC117402.1	novel transcript	432	518	467	477	11	6	5	10	251.67	5.59	0.22	25.23	1.781e-140	2.016e-138
ENSG00000176438	SYNE3	spectrin repeat containing nuclear envelope family member 3 [Source:HGNC Symbol;Acc:HGNC:19861]	115	131	134	143	1122	834	852	810	493.74	-2.6	0.1	-25.19	5.478e-140	6.177e-138
ENSG00000128917	DLL4	delta like canonical Notch ligand 4 [Source:HGNC Symbol;Acc:HGNC:2910]	831	799	867	918	2339	2428	2396	2416	1576.82	-1.33	0.05	-25.13	2.359e-139	2.651e-137
ENSG00000104081	BMF	Bcl2 modifying factor [Source:HGNC Symbol;Acc:HGNC:24132]	920	911	945	952	338	313	289	315	635.81	1.71	0.07	25.12	3.367e-139	3.771e-137
ENSG00000106367	AP1S1	adaptor related protein complex 1 subunit sigma 1 [Source:HGNC Symbol;Acc:HGNC:559]	4667	4730	4853	4874	3028	2712	2839	2710	3832.47	0.91	0.04	25.09	7.095e-139	7.919e-137
ENSG00000181467	RAP2B	RAP2B, member of RAS oncogene family [Source:HGNC Symbol;Acc:HGNC:9862]	4692	4802	5074	5160	2750	2545	2805	2662	3849.44	1.02	0.04	25.08	7.722e-139	8.589e-137
ENSG00000229161	TCP1P1	t-complex 1 pseudogene 1 [Source:HGNC Symbol;Acc:HGNC:11659]	389	382	407	409	1325	1224	1283	1204	800.98	-1.51	0.06	-25.06	1.285e-138	1.424e-136
ENSG00000171241	SHCBP1	SHC binding and spindle associated 1 [Source:HGNC Symbol;Acc:HGNC:29547]	47	42	33	42	693	531	594	475	290.86	-3.55	0.14	-25.05	1.821e-138	2.012e-136
ENSG00000162734	PEA15	proliferation and apoptosis adaptor protein 15 [Source:HGNC Symbol;Acc:HGNC:8822]	10006	10143	10002	10146	22131	19530	20250	19542	14869.1	-0.86	0.03	-25.04	1.996e-138	2.198e-136
ENSG00000197601	FAR1	fatty acyl-CoA reductase 1 [Source:HGNC Symbol;Acc:HGNC:26222]	1326	1283	1267	1304	3436	3011	3205	3025	2171.17	-1.14	0.05	-25.01	4.85e-138	5.322e-136
ENSG00000143373	ZNF687	zinc finger protein 687 [Source:HGNC Symbol;Acc:HGNC:29277]	1234	1308	1308	1260	500	530	519	481	908.17	1.48	0.06	24.98	9.127e-138	9.982e-136
ENSG00000169021	UQCRFS1	ubiquinol-cytochrome c reductase, Rieske iron-sulfur polypeptide 1 [Source:HGNC Symbol;Acc:HGNC:12587]	677	650	636	636	1910	1757	1865	1827	1207.75	-1.35	0.05	-24.98	9.728e-138	1.06e-135
ENSG00000196428	TSC22D2	TSC22 domain family member 2 [Source:HGNC Symbol;Acc:HGNC:29095]	3149	3258	3127	3207	1760	1580	1749	1625	2458.78	1.07	0.04	24.97	1.218e-137	1.324e-135
ENSG00000068489	PRR11	proline rich 11 [Source:HGNC Symbol;Acc:HGNC:25619]	143	146	135	137	1104	847	906	762	498.68	-2.5	0.1	-24.93	3.734e-137	4.043e-135
ENSG00000008283	CYB561	cytochrome b561 [Source:HGNC Symbol;Acc:HGNC:2571]	1045	1065	1097	1087	2774	2601	2542	2483	1787.3	-1.12	0.05	-24.88	1.264e-136	1.364e-134
ENSG00000164086	DUSP7	dual specificity phosphatase 7 [Source:HGNC Symbol;Acc:HGNC:3073]	637	688	689	630	2353	1979	2087	1906	1325.89	-1.49	0.06	-24.85	2.64e-136	2.839e-134
ENSG00000005238	FAM214B	family with sequence similarity 214 member B [Source:HGNC Symbol;Acc:HGNC:25666]	1232	1224	1212	1279	3405	3170	3027	2867	2115.74	-1.18	0.05	-24.82	4.884e-136	5.236e-134
ENSG00000106392	C1GALT1	core 1 synthase, glycoprotein-N-acetylgalactosamine 3-beta-galactosyltransferase 1 [Source:HGNC Symbol;Acc:HGNC:24337]	462	460	467	461	1584	1360	1482	1474	937.43	-1.51	0.06	-24.81	7.469e-136	7.982e-134
ENSG00000106785	TRIM14	tripartite motif containing 14 [Source:HGNC Symbol;Acc:HGNC:16283]	195	203	192	197	1092	951	1006	807	556.4	-2.12	0.09	-24.77	1.868e-135	1.989e-133
ENSG00000236603	RANP1	RAN, member RAS oncogene family pseudogene 1 [Source:HGNC Symbol;Acc:HGNC:21631]	2044	2040	2027	2011	4615	4272	4521	4118	3127.62	-0.96	0.04	-24.69	1.332e-134	1.414e-132
ENSG00000168734	PKIG	cAMP-dependent protein kinase inhibitor gamma [Source:HGNC Symbol;Acc:HGNC:9019]	2008	2000	2236	2132	4790	4658	4650	4519	3290.31	-1	0.04	-24.66	2.661e-134	2.816e-132
ENSG00000008282	SYPL1	synaptophysin like 1 [Source:HGNC Symbol;Acc:HGNC:11507]	1138	1172	1213	1128	3562	2935	3285	3224	2141	-1.33	0.05	-24.66	3.187e-134	3.362e-132
ENSG00000159167	STC1	stanniocalcin 1 [Source:HGNC Symbol;Acc:HGNC:11373]	684	700	757	675	130	141	188	145	439.81	2.34	0.1	24.62	7.433e-134	7.815e-132
ENSG00000108829	LRRC59	leucine rich repeat containing 59 [Source:HGNC Symbol;Acc:HGNC:28817]	3578	3583	3756	3773	8141	7232	7917	7508	5550.96	-0.92	0.04	-24.6	1.16e-133	1.216e-131
ENSG00000168894	RNF181	ring finger protein 181 [Source:HGNC Symbol;Acc:HGNC:28037]	221	200	203	230	936	873	882	809	523.93	-1.87	0.08	-24.54	5.878e-133	6.14e-131
ENSG00000124214	STAU1	staufen double-stranded RNA binding protein 1 [Source:HGNC Symbol;Acc:HGNC:11370]	2284	2276	2316	2294	5713	4882	5426	5049	3681.7	-1.05	0.04	-24.49	1.736e-132	1.808e-130
ENSG00000185650	ZFP36L1	ZFP36 ring finger protein like 1 [Source:HGNC Symbol;Acc:HGNC:1107]	8129	8813	8653	8436	4984	4349	4827	4542	6657.51	1.01	0.04	24.48	2.28e-132	2.367e-130
ENSG00000020577	SAMD4A	sterile alpha motif domain containing 4A [Source:HGNC Symbol;Acc:HGNC:23023]	5061	5307	5200	5057	3058	2829	2905	2904	4078.68	0.97	0.04	24.42	1.129e-131	1.168e-129
ENSG00000108798	ABI3	ABI family member 3 [Source:HGNC Symbol;Acc:HGNC:29859]	201	193	193	203	944	859	858	762	506.26	-1.95	0.08	-24.39	2.178e-131	2.246e-129
ENSG00000211448	DIO2	iodothyronine deiodinase 2 [Source:HGNC Symbol;Acc:HGNC:2884]	353	347	386	430	26	30	32	25	211.5	3.77	0.16	24.31	1.688e-130	1.735e-128
ENSG00000164402	2008-09-01	septin 8 [Source:HGNC Symbol;Acc:HGNC:16511]	1381	1276	1398	1423	3570	3336	3304	3035	2276.42	-1.12	0.05	-24.3	1.988e-130	2.038e-128
ENSG00000137309	HMGA1	high mobility group AT-hook 1 [Source:HGNC Symbol;Acc:HGNC:5010]	14841	14973	15175	15258	34368	29848	31671	28701	22551	-0.89	0.04	-24.29	2.432e-130	2.485e-128
ENSG00000112679	DUSP22	dual specificity phosphatase 22 [Source:HGNC Symbol;Acc:HGNC:16077]	1309	1401	1395	1490	524	580	488	460	973.73	1.59	0.07	24.28	3.451e-130	3.515e-128
ENSG00000154473	BUB3	BUB3, mitotic checkpoint protein [Source:HGNC Symbol;Acc:HGNC:1151]	1718	1708	1720	1719	4034	3628	3796	3562	2667.72	-0.98	0.04	-24.19	2.728e-129	2.77e-127
ENSG00000075218	GTSE1	G2 and S-phase expressed 1 [Source:HGNC Symbol;Acc:HGNC:13698]	24	10	17	20	659	509	505	417	254.7	-4.5	0.19	-24.19	2.807e-129	2.841e-127
ENSG00000109805	NCAPG	non-SMC condensin I complex subunit G [Source:HGNC Symbol;Acc:HGNC:24304]	42	28	22	22	626	542	537	415	264.02	-3.92	0.16	-24.16	5.396e-129	5.445e-127
ENSG00000142634	EFHD2	EF-hand domain family member D2 [Source:HGNC Symbol;Acc:HGNC:28670]	1860	1875	1969	1988	4220	3931	4176	3883	2916.39	-0.92	0.04	-24.14	8.541e-129	8.592e-127
ENSG00000143367	TUFT1	tuftelin 1 [Source:HGNC Symbol;Acc:HGNC:12422]	779	799	769	791	229	232	226	259	522.48	1.87	0.08	24.13	1.332e-128	1.336e-126
ENSG00000204634	TBC1D8	TBC1 domain family member 8 [Source:HGNC Symbol;Acc:HGNC:17791]	591	588	651	588	1929	1738	1730	1627	1143.53	-1.38	0.06	-24.12	1.494e-128	1.494e-126
ENSG00000026508	CD44	CD44 molecule (Indian blood group) [Source:HGNC Symbol;Acc:HGNC:1681]	2415	2517	2699	2522	6527	5583	6068	5837	4157.49	-1.09	0.05	-24.09	2.89e-128	2.88e-126
ENSG00000177706	FAM20C	FAM20C, golgi associated secretory pathway kinase [Source:HGNC Symbol;Acc:HGNC:22140]	541	548	559	496	1784	1574	1627	1520	1046.72	-1.44	0.06	-24.08	3.755e-128	3.731e-126
ENSG00000109501	WFS1	wolframin ER transmembrane glycoprotein [Source:HGNC Symbol;Acc:HGNC:12762]	4041	4183	4188	4162	2526	2225	2448	2234	3280.15	0.96	0.04	24.08	3.881e-128	3.844e-126
ENSG00000169248	CXCL11	C-X-C motif chemokine ligand 11 [Source:HGNC Symbol;Acc:HGNC:10638]	673	727	772	760	138	175	200	172	464.44	2.22	0.09	24.07	5.725e-128	5.654e-126
ENSG00000165288	BRWD3	bromodomain and WD repeat domain containing 3 [Source:HGNC Symbol;Acc:HGNC:17342]	1722	1795	1675	1645	739	599	720	620	1210.43	1.5	0.06	24.05	8.337e-128	8.209e-126
ENSG00000128849	CGNL1	cingulin like 1 [Source:HGNC Symbol;Acc:HGNC:25931]	1202	1325	1223	1325	3885	3170	3655	3442	2330.81	-1.32	0.06	-24	2.572e-127	2.525e-125
ENSG00000188647	PTAR1	protein prenyltransferase alpha subunit repeat containing 1 [Source:HGNC Symbol;Acc:HGNC:30449]	2113	2208	2232	2218	1192	1074	1090	1110	1674.22	1.12	0.05	23.97	6.176e-127	6.045e-125
ENSG00000134698	AGO4	argonaute 4, RISC catalytic component [Source:HGNC Symbol;Acc:HGNC:18424]	2053	2118	2051	2114	1056	843	885	871	1521.31	1.34	0.06	23.96	7.063e-127	6.892e-125
ENSG00000168077	SCARA3	scavenger receptor class A member 3 [Source:HGNC Symbol;Acc:HGNC:19000]	2171	2295	2269	2302	5658	5101	5096	4695	3601.97	-1.03	0.04	-23.96	8.033e-127	7.816e-125
ENSG00000172819	RARG	retinoic acid receptor gamma [Source:HGNC Symbol;Acc:HGNC:9866]	80	85	103	105	623	600	584	531	324.08	-2.46	0.1	-23.92	1.701e-126	1.65e-124
ENSG00000167977	KCTD5	potassium channel tetramerization domain containing 5 [Source:HGNC Symbol;Acc:HGNC:21423]	544	553	530	473	1685	1548	1629	1582	1034.57	-1.46	0.06	-23.92	1.879e-126	1.817e-124
ENSG00000204592	HLA-E	major histocompatibility complex, class I, E [Source:HGNC Symbol;Acc:HGNC:4962]	7033	7020	7502	7487	14422	14517	15134	14441	10700	-0.86	0.04	-23.92	2.134e-126	2.058e-124
ENSG00000163513	TGFBR2	transforming growth factor beta receptor 2 [Source:HGNC Symbol;Acc:HGNC:11773]	12363	12483	12797	12169	27771	25532	28821	27659	19464.3	-0.99	0.04	-23.9	2.724e-126	2.619e-124
ENSG00000155660	PDIA4	protein disulfide isomerase family A member 4 [Source:HGNC Symbol;Acc:HGNC:30167]	4911	4847	4951	5318	10486	9690	10473	9438	7342.17	-0.85	0.04	-23.9	3.427e-126	3.285e-124
ENSG00000260912	AL158206.1	novel transcript, overlapping ACER2	798	818	857	854	246	230	268	282	556.45	1.83	0.08	23.82	2.017e-125	1.928e-123
ENSG00000105887	MTPN	myotrophin [Source:HGNC Symbol;Acc:HGNC:15667]	5403	5546	5517	5454	13980	11710	12968	13137	8973.53	-1.09	0.05	-23.77	6.883e-125	6.559e-123
ENSG00000146083	RNF44	ring finger protein 44 [Source:HGNC Symbol;Acc:HGNC:19180]	3913	4037	3997	4134	2509	2243	2238	2143	3179.96	0.97	0.04	23.75	1.163e-124	1.105e-122
ENSG00000140443	IGF1R	insulin like growth factor 1 receptor [Source:HGNC Symbol;Acc:HGNC:5465]	5240	6183	5583	5719	2939	2535	2723	2603	4246.59	1.22	0.05	23.74	1.28e-124	1.213e-122
ENSG00000183018	SPNS2	sphingolipid transporter 2 [Source:HGNC Symbol;Acc:HGNC:26992]	702	688	702	743	1910	1935	1902	1713	1249.84	-1.24	0.05	-23.73	1.612e-124	1.523e-122
ENSG00000112379	ARFGEF3	ARFGEF family member 3 [Source:HGNC Symbol;Acc:HGNC:21213]	245	261	255	256	988	873	978	925	576.64	-1.73	0.07	-23.73	1.717e-124	1.618e-122
ENSG00000150510	FAM124A	family with sequence similarity 124 member A [Source:HGNC Symbol;Acc:HGNC:26413]	201	197	236	215	917	841	871	783	512.81	-1.84	0.08	-23.71	2.878e-124	2.703e-122
ENSG00000135083	CCNJL	cyclin J like [Source:HGNC Symbol;Acc:HGNC:25876]	1947	1969	1916	1938	992	937	986	975	1475.79	1.15	0.05	23.69	4.105e-124	3.844e-122
ENSG00000273802	HIST1H2BG	histone cluster 1 H2B family member g [Source:HGNC Symbol;Acc:HGNC:4746]	335	358	383	371	39	28	38	40	206.4	3.38	0.14	23.67	7.223e-124	6.745e-122
ENSG00000133935	ERG28	ergosterol biosynthesis 28 homolog [Source:HGNC Symbol;Acc:HGNC:1187]	456	505	489	509	1603	1398	1464	1372	943.65	-1.42	0.06	-23.66	8.862e-124	8.252e-122
ENSG00000110321	EIF4G2	eukaryotic translation initiation factor 4 gamma 2 [Source:HGNC Symbol;Acc:HGNC:3297]	17838	18431	18606	18495	37320	33296	36056	34849	26279.8	-0.8	0.03	-23.65	1.056e-123	9.807e-122
ENSG00000139644	TMBIM6	transmembrane BAX inhibitor motif containing 6 [Source:HGNC Symbol;Acc:HGNC:11723]	13080	13432	13477	13576	9142	8229	9002	8379	11104.5	0.77	0.03	23.65	1.216e-123	1.126e-121
ENSG00000115758	ODC1	ornithine decarboxylase 1 [Source:HGNC Symbol;Acc:HGNC:8109]	1780	1746	1963	1903	4289	4078	4465	4024	2953.26	-1.04	0.04	-23.63	1.696e-123	1.566e-121
ENSG00000011422	PLAUR	plasminogen activator, urokinase receptor [Source:HGNC Symbol;Acc:HGNC:9053]	1263	1301	1356	1439	3349	3138	3282	3354	2248.68	-1.14	0.05	-23.63	1.726e-123	1.59e-121
ENSG00000106537	TSPAN13	tetraspanin 13 [Source:HGNC Symbol;Acc:HGNC:21643]	604	592	636	604	1887	1633	1796	1827	1160.91	-1.4	0.06	-23.62	2.202e-123	2.022e-121
ENSG00000119772	DNMT3A	DNA methyltransferase 3 alpha [Source:HGNC Symbol;Acc:HGNC:2978]	884	848	836	902	2175	2103	2122	2016	1445.95	-1.12	0.05	-23.6	3.633e-123	3.326e-121
ENSG00000196562	SULF2	sulfatase 2 [Source:HGNC Symbol;Acc:HGNC:20392]	11793	12146	12115	11808	7460	6555	7167	7012	9587.76	0.91	0.04	23.6	4.296e-123	3.922e-121
ENSG00000224189	HAGLR	HOXD antisense growth-associated long non-coding RNA [Source:HGNC Symbol;Acc:HGNC:43755]	735	729	731	760	1998	1786	1926	1816	1273.37	-1.19	0.05	-23.57	7.053e-123	6.421e-121
ENSG00000137500	CCDC90B	coiled-coil domain containing 90B [Source:HGNC Symbol;Acc:HGNC:28108]	1363	1406	1369	1378	650	588	633	619	1015.52	1.29	0.05	23.56	9.718e-123	8.823e-121
ENSG00000136114	THSD1	thrombospondin type 1 domain containing 1 [Source:HGNC Symbol;Acc:HGNC:17754]	2465	2522	2637	2537	1438	1326	1434	1335	1981.72	1.03	0.04	23.54	1.712e-122	1.55e-120
ENSG00000114698	PLSCR4	phospholipid scramblase 4 [Source:HGNC Symbol;Acc:HGNC:16497]	11797	12511	12481	11834	5603	5305	6196	6005	9091.19	1.22	0.05	23.54	1.72e-122	1.553e-120
ENSG00000139178	C1RL	complement C1r subcomponent like [Source:HGNC Symbol;Acc:HGNC:21265]	261	250	311	337	1141	1105	1228	1083	688.44	-1.81	0.08	-23.53	1.856e-122	1.671e-120
ENSG00000168461	RAB31	RAB31, member RAS oncogene family [Source:HGNC Symbol;Acc:HGNC:9771]	900	938	1041	1041	2697	2417	2665	2581	1733.79	-1.25	0.05	-23.53	1.907e-122	1.712e-120
ENSG00000203644	AC083799.1	novel transcript, sense intronic to TMCC1	702	725	659	684	206	191	168	197	452.57	2	0.08	23.53	2.116e-122	1.895e-120
ENSG00000197329	PELI1	pellino E3 ubiquitin protein ligase 1 [Source:HGNC Symbol;Acc:HGNC:8827]	2895	3091	3163	3125	1579	1385	1612	1530	2325.75	1.15	0.05	23.52	2.55e-122	2.277e-120
ENSG00000145386	CCNA2	cyclin A2 [Source:HGNC Symbol;Acc:HGNC:1578]	106	97	71	92	961	703	718	657	405.04	-2.84	0.12	-23.52	2.703e-122	2.407e-120
ENSG00000102760	RGCC	regulator of cell cycle [Source:HGNC Symbol;Acc:HGNC:20369]	1734	1823	1716	1724	821	758	843	806	1296.59	1.26	0.05	23.52	2.837e-122	2.519e-120
ENSG00000114948	ADAM23	ADAM metallopeptidase domain 23 [Source:HGNC Symbol;Acc:HGNC:202]	2632	2765	2614	2740	1421	1156	1317	1161	2002	1.24	0.05	23.5	3.829e-122	3.391e-120
ENSG00000138722	MMRN1	multimerin 1 [Source:HGNC Symbol;Acc:HGNC:7178]	31777	32705	31952	32253	71760	61633	69768	65214	48458.9	-0.91	0.04	-23.46	9.591e-122	8.472e-120
ENSG00000115461	IGFBP5	insulin like growth factor binding protein 5 [Source:HGNC Symbol;Acc:HGNC:5474]	409	407	318	364	11	13	13	9	201.68	4.86	0.21	23.46	1.081e-121	9.526e-120
ENSG00000124721	DNAH8	dynein axonemal heavy chain 8 [Source:HGNC Symbol;Acc:HGNC:2952]	468	527	430	425	69	74	62	57	273.25	2.91	0.12	23.44	1.799e-121	1.581e-119
ENSG00000144580	CNOT9	CCR4-NOT transcription complex subunit 9 [Source:HGNC Symbol;Acc:HGNC:10445]	936	942	900	1003	2540	2264	2442	2199	1606.94	-1.17	0.05	-23.42	2.741e-121	2.401e-119
ENSG00000082397	EPB41L3	erythrocyte membrane protein band 4.1 like 3 [Source:HGNC Symbol;Acc:HGNC:3380]	2157	2306	2382	2353	5720	5515	6492	5826	3980.47	-1.2	0.05	-23.41	3.477e-121	3.038e-119
ENSG00000087245	MMP2	matrix metallopeptidase 2 [Source:HGNC Symbol;Acc:HGNC:7166]	41633	47331	45098	46923	26230	22308	23137	23248	34864	1.08	0.05	23.41	3.596e-121	3.133e-119
ENSG00000272405	AL365181.3	novel transcript, antisense to BCAN	505	485	512	441	85	89	98	92	297.4	2.53	0.11	23.39	5.794e-121	5.035e-119
ENSG00000137960	GIPC2	GIPC PDZ domain containing family member 2 [Source:HGNC Symbol;Acc:HGNC:18177]	297	270	274	316	1146	985	1024	993	639.89	-1.68	0.07	-23.35	1.43e-120	1.24e-118
ENSG00000150403	TMCO3	transmembrane and coiled-coil domains 3 [Source:HGNC Symbol;Acc:HGNC:20329]	1383	1469	1461	1579	3762	3272	3599	3364	2419.46	-1.09	0.05	-23.34	1.615e-120	1.396e-118
ENSG00000148468	FAM171A1	family with sequence similarity 171 member A1 [Source:HGNC Symbol;Acc:HGNC:23522]	8756	9114	9056	8644	5550	4865	5251	5043	7096.3	0.93	0.04	23.33	2.229e-120	1.922e-118
ENSG00000176871	WSB2	WD repeat and SOCS box containing 2 [Source:HGNC Symbol;Acc:HGNC:19222]	5421	5578	5505	5573	3468	3018	3320	3179	4419.37	0.92	0.04	23.29	5.652e-120	4.861e-118
ENSG00000137710	RDX	radixin [Source:HGNC Symbol;Acc:HGNC:9944]	1641	1650	1650	1686	4148	3554	3936	3573	2658.29	-1.04	0.04	-23.29	6.181e-120	5.301e-118
ENSG00000120896	SORBS3	sorbin and SH3 domain containing 3 [Source:HGNC Symbol;Acc:HGNC:30907]	1059	1111	1108	1103	2930	2663	2611	2460	1829.04	-1.13	0.05	-23.27	8.316e-120	7.114e-118
ENSG00000141526	SLC16A3	solute carrier family 16 member 3 [Source:HGNC Symbol;Acc:HGNC:10924]	3218	3122	3270	3206	6841	6354	6536	5924	4698.63	-0.85	0.04	-23.26	1.003e-119	8.56e-118
ENSG00000146670	CDCA5	cell division cycle associated 5 [Source:HGNC Symbol;Acc:HGNC:14626]	65	66	60	80	618	496	571	468	288.59	-2.78	0.12	-23.26	1.208e-119	1.028e-117
ENSG00000214391	TUBAP2	tubulin alpha pseudogene 2 [Source:HGNC Symbol;Acc:HGNC:14531]	2215	2211	2215	2281	5095	4561	4812	4353	3383.71	-0.92	0.04	-23.24	1.641e-119	1.393e-117
ENSG00000107984	DKK1	dickkopf WNT signaling pathway inhibitor 1 [Source:HGNC Symbol;Acc:HGNC:2891]	1738	1791	1757	1758	4600	4113	4128	3740	2873.66	-1.08	0.05	-23.23	2.048e-119	1.734e-117
ENSG00000164647	STEAP1	STEAP family member 1 [Source:HGNC Symbol;Acc:HGNC:11378]	133	100	143	138	772	691	666	636	392.74	-2.25	0.1	-23.21	3.685e-119	3.112e-117
ENSG00000171208	NETO2	neuropilin and tolloid like 2 [Source:HGNC Symbol;Acc:HGNC:14644]	361	394	353	389	1218	1135	1275	1171	761.54	-1.52	0.07	-23.21	3.747e-119	3.156e-117
ENSG00000066735	KIF26A	kinesin family member 26A [Source:HGNC Symbol;Acc:HGNC:20226]	31	47	39	55	452	453	434	409	228.45	-3.12	0.13	-23.19	5.744e-119	4.825e-117
ENSG00000135414	GDF11	growth differentiation factor 11 [Source:HGNC Symbol;Acc:HGNC:4216]	2559	2761	2671	2653	1524	1376	1448	1307	2059.07	1.06	0.05	23.19	6.287e-119	5.268e-117
ENSG00000141068	KSR1	kinase suppressor of ras 1 [Source:HGNC Symbol;Acc:HGNC:6465]	1964	2508	2425	2353	823	909	828	775	1603.38	1.61	0.07	23.18	6.883e-119	5.752e-117
ENSG00000162817	C1orf115	chromosome 1 open reading frame 115 [Source:HGNC Symbol;Acc:HGNC:25873]	1115	1131	1179	1167	2688	2606	2862	2628	1872.12	-1.08	0.05	-23.16	1.134e-118	9.453e-117
ENSG00000148143	ZNF462	zinc finger protein 462 [Source:HGNC Symbol;Acc:HGNC:21684]	2026	2371	2139	2076	922	762	892	852	1531.45	1.47	0.06	23.15	1.365e-118	1.135e-116
ENSG00000136560	TANK	TRAF family member associated NFKB activator [Source:HGNC Symbol;Acc:HGNC:11562]	3310	3380	3278	3256	1702	1640	1761	1773	2542.37	1.09	0.05	23.14	1.912e-118	1.586e-116
ENSG00000112992	NNT	nicotinamide nucleotide transhydrogenase [Source:HGNC Symbol;Acc:HGNC:7863]	991	946	940	990	2543	2250	2390	2206	1611.8	-1.12	0.05	-23.12	3.063e-118	2.533e-116
ENSG00000106624	AEBP1	AE binding protein 1 [Source:HGNC Symbol;Acc:HGNC:303]	1717	1926	1926	2082	5173	4505	4709	4517	3227.14	-1.15	0.05	-23.06	1.219e-117	1.006e-115
ENSG00000123094	RASSF8	Ras association domain family member 8 [Source:HGNC Symbol;Acc:HGNC:13232]	5337	5657	5643	5665	3188	2543	2897	2657	4246.79	1.13	0.05	23.03	2.409e-117	1.982e-115
ENSG00000158470	B4GALT5	beta-1,4-galactosyltransferase 5 [Source:HGNC Symbol;Acc:HGNC:928]	1677	1779	1867	1799	4280	3786	4229	3965	2847.73	-1.04	0.05	-23.01	3.385e-117	2.779e-115
ENSG00000105639	JAK3	Janus kinase 3 [Source:HGNC Symbol;Acc:HGNC:6193]	820	708	906	907	235	247	234	208	545.68	1.99	0.09	23.01	4.014e-117	3.287e-115
ENSG00000165476	REEP3	receptor accessory protein 3 [Source:HGNC Symbol;Acc:HGNC:23711]	799	877	858	829	2599	2129	2507	2364	1570.9	-1.36	0.06	-22.99	5.535e-117	4.521e-115
ENSG00000119403	PHF19	PHD finger protein 19 [Source:HGNC Symbol;Acc:HGNC:24566]	378	316	320	355	1439	1230	1316	1111	778.61	-1.73	0.08	-22.99	5.914e-117	4.818e-115
ENSG00000133243	BTBD2	BTB domain containing 2 [Source:HGNC Symbol;Acc:HGNC:15504]	1459	1398	1478	1542	3541	3185	3264	3078	2308.01	-1	0.04	-22.98	6.658e-117	5.412e-115
ENSG00000169679	BUB1	BUB1 mitotic checkpoint serine/threonine kinase [Source:HGNC Symbol;Acc:HGNC:1148]	32	29	30	18	516	382	445	390	218.07	-3.7	0.16	-22.98	7.274e-117	5.898e-115
ENSG00000072571	HMMR	hyaluronan mediated motility receptor [Source:HGNC Symbol;Acc:HGNC:5012]	18	19	18	19	440	371	426	339	195.02	-4.08	0.18	-22.95	1.327e-116	1.073e-114
ENSG00000002549	LAP3	leucine aminopeptidase 3 [Source:HGNC Symbol;Acc:HGNC:18449]	677	729	728	755	1908	1806	2022	1816	1267.95	-1.23	0.05	-22.95	1.345e-116	1.085e-114
ENSG00000115380	EFEMP1	EGF containing fibulin extracellular matrix protein 1 [Source:HGNC Symbol;Acc:HGNC:3218]	47431	48560	49070	48479	97464	86029	94497	89365	68611.9	-0.77	0.03	-22.95	1.648e-116	1.326e-114
ENSG00000189067	LITAF	lipopolysaccharide induced TNF factor [Source:HGNC Symbol;Acc:HGNC:16841]	385	371	369	419	1256	1138	1171	1160	758.83	-1.46	0.06	-22.91	3.743e-116	3.005e-114
ENSG00000171115	GIMAP8	GTPase, IMAP family member 8 [Source:HGNC Symbol;Acc:HGNC:21792]	2941	2915	3042	3157	6887	5976	6659	6340	4624.29	-0.95	0.04	-22.89	5.69e-116	4.556e-114
ENSG00000135905	DOCK10	dedicator of cytokinesis 10 [Source:HGNC Symbol;Acc:HGNC:23479]	1557	1650	1561	1520	755	611	664	638	1137.41	1.38	0.06	22.88	6.623e-116	5.291e-114
ENSG00000163092	XIRP2	xin actin binding repeat containing 2 [Source:HGNC Symbol;Acc:HGNC:14303]	507	526	524	528	137	129	143	110	333.93	2.13	0.09	22.87	9.977e-116	7.951e-114
ENSG00000122482	ZNF644	zinc finger protein 644 [Source:HGNC Symbol;Acc:HGNC:29222]	2357	2442	2415	2331	1304	1134	1235	1218	1825.92	1.11	0.05	22.87	1.011e-115	8.037e-114
ENSG00000135324	MRAP2	melanocortin 2 receptor accessory protein 2 [Source:HGNC Symbol;Acc:HGNC:21232]	44	54	54	60	589	500	464	425	260.31	-3	0.13	-22.84	1.722e-115	1.365e-113
ENSG00000167900	TK1	thymidine kinase 1 [Source:HGNC Symbol;Acc:HGNC:11830]	60	47	74	63	800	562	605	516	323.44	-3.12	0.14	-22.83	2.284e-115	1.806e-113
ENSG00000134871	COL4A2	collagen type IV alpha 2 chain [Source:HGNC Symbol;Acc:HGNC:2203]	75987	86522	83058	85160	47012	40844	45746	44652	64285.1	1.04	0.05	22.82	3.03e-115	2.391e-113
ENSG00000245648	AC022075.1		690	620	664	657	172	182	213	178	432.21	1.95	0.09	22.8	4.179e-115	3.29e-113
ENSG00000213949	ITGA1	integrin subunit alpha 1 [Source:HGNC Symbol;Acc:HGNC:6134]	631	716	701	689	225	198	221	197	457.21	1.84	0.08	22.8	4.534e-115	3.561e-113
ENSG00000152642	GPD1L	glycerol-3-phosphate dehydrogenase 1 like [Source:HGNC Symbol;Acc:HGNC:28956]	227	219	238	237	991	821	871	838	535.06	-1.77	0.08	-22.79	5.859e-115	4.59e-113
ENSG00000173269	MMRN2	multimerin 2 [Source:HGNC Symbol;Acc:HGNC:19888]	8718	9162	9163	9360	20064	17268	19292	18320	13592.8	-0.89	0.04	-22.79	5.96e-115	4.658e-113
ENSG00000116962	NID1	nidogen 1 [Source:HGNC Symbol;Acc:HGNC:7821]	3283	3507	3357	3369	8066	7134	8125	7931	5454.07	-1.06	0.05	-22.78	6.567e-115	5.12e-113
ENSG00000137804	NUSAP1	nucleolar and spindle associated protein 1 [Source:HGNC Symbol;Acc:HGNC:18538]	38	43	35	44	583	471	454	391	244.06	-3.32	0.15	-22.77	8.868e-115	6.898e-113
ENSG00000154310	TNIK	TRAF2 and NCK interacting kinase [Source:HGNC Symbol;Acc:HGNC:30765]	4065	4347	4075	4128	2218	1779	1824	1700	3059.77	1.29	0.06	22.73	2.392e-114	1.856e-112
ENSG00000173065	FAM222B	family with sequence similarity 222 member B [Source:HGNC Symbol;Acc:HGNC:25563]	3196	3426	3468	3413	1886	1662	1915	1768	2619.02	1.05	0.05	22.72	2.709e-114	2.097e-112
ENSG00000110848	CD69	CD69 molecule [Source:HGNC Symbol;Acc:HGNC:1694]	3552	3667	3986	3856	35	58	83	84	2001.23	5.51	0.24	22.69	6.117e-114	4.724e-112
ENSG00000110108	TMEM109	transmembrane protein 109 [Source:HGNC Symbol;Acc:HGNC:28771]	2649	2748	2682	2761	6191	5387	5812	5353	4096.8	-0.91	0.04	-22.67	9.629e-114	7.419e-112
ENSG00000090006	LTBP4	latent transforming growth factor beta binding protein 4 [Source:HGNC Symbol;Acc:HGNC:6717]	782	785	751	766	2082	1902	1882	1859	1313.91	-1.17	0.05	-22.66	1.021e-113	7.829e-112
ENSG00000115641	FHL2	four and a half LIM domains 2 [Source:HGNC Symbol;Acc:HGNC:3703]	9455	9540	9397	9419	6181	5671	6270	5813	7769.95	0.81	0.04	22.66	1.019e-113	7.829e-112
ENSG00000175063	UBE2C	ubiquitin conjugating enzyme E2 C [Source:HGNC Symbol;Acc:HGNC:15937]	12	9	13	15	503	354	415	377	200.27	-4.63	0.2	-22.65	1.27e-113	9.719e-112
ENSG00000253368	TRNP1	TMF1-regulated nuclear protein 1 [Source:HGNC Symbol;Acc:HGNC:34348]	361	405	417	358	1460	1286	1316	1160	816.22	-1.6	0.07	-22.65	1.511e-113	1.154e-111
ENSG00000111371	SLC38A1	solute carrier family 38 member 1 [Source:HGNC Symbol;Acc:HGNC:13447]	4488	4693	4772	4886	11520	9579	10842	10483	7462.79	-1.02	0.04	-22.62	2.46e-113	1.874e-111
ENSG00000118777	ABCG2	ATP binding cassette subfamily G member 2 (Junior blood group) [Source:HGNC Symbol;Acc:HGNC:74]	100	117	101	104	592	547	609	629	335.72	-2.31	0.1	-22.62	2.777e-113	2.109e-111
ENSG00000151233	GXYLT1	glucoside xylosyltransferase 1 [Source:HGNC Symbol;Acc:HGNC:27482]	3336	3627	3571	3667	2039	1728	1969	1811	2747.01	1.06	0.05	22.58	6.606e-113	5.007e-111
ENSG00000151491	EPS8	epidermal growth factor receptor pathway substrate 8 [Source:HGNC Symbol;Acc:HGNC:3420]	383	390	363	405	1307	1112	1231	1149	766.85	-1.48	0.07	-22.58	7.118e-113	5.383e-111
ENSG00000198431	TXNRD1	thioredoxin reductase 1 [Source:HGNC Symbol;Acc:HGNC:12437]	5028	5159	5647	5507	13071	11129	11966	11042	8349.62	-0.99	0.04	-22.57	9.109e-113	6.872e-111
ENSG00000117335	CD46	CD46 molecule [Source:HGNC Symbol;Acc:HGNC:6953]	5651	5832	5789	5767	10851	10172	10727	10090	7946	-0.71	0.03	-22.55	1.487e-112	1.12e-110
ENSG00000198826	ARHGAP11A	Rho GTPase activating protein 11A [Source:HGNC Symbol;Acc:HGNC:15783]	190	178	156	191	1156	810	955	870	539.32	-2.22	0.1	-22.5	4.604e-112	3.458e-110
ENSG00000110917	MLEC	malectin [Source:HGNC Symbol;Acc:HGNC:28973]	3183	3254	3227	3102	6859	6274	6944	6363	4786.54	-0.9	0.04	-22.49	5.516e-112	4.133e-110
ENSG00000203883	SOX18	SRY-box 18 [Source:HGNC Symbol;Acc:HGNC:11194]	4027	4182	4332	4663	11069	9220	10106	9475	6944.56	-1.06	0.05	-22.47	7.308e-112	5.463e-110
ENSG00000184545	DUSP8	dual specificity phosphatase 8 [Source:HGNC Symbol;Acc:HGNC:3074]	853	979	919	994	333	362	330	319	648.43	1.62	0.07	22.46	9.859e-112	7.353e-110
ENSG00000213923	CSNK1E	casein kinase 1 epsilon [Source:HGNC Symbol;Acc:HGNC:2453]	4313	4342	4433	4669	2589	2728	2527	2457	3537.71	0.93	0.04	22.45	1.285e-111	9.562e-110
ENSG00000104131	EIF3J	eukaryotic translation initiation factor 3 subunit J [Source:HGNC Symbol;Acc:HGNC:3270]	1186	1246	1260	1269	2837	2628	2808	2564	1925.81	-0.97	0.04	-22.42	2.293e-111	1.702e-109
ENSG00000137310	TCF19	transcription factor 19 [Source:HGNC Symbol;Acc:HGNC:11629]	65	68	92	75	646	601	549	463	304.86	-2.71	0.12	-22.39	4.894e-111	3.625e-109
ENSG00000159640	ACE	angiotensin I converting enzyme [Source:HGNC Symbol;Acc:HGNC:2707]	752	780	753	836	2166	1984	1957	1823	1342.08	-1.19	0.05	-22.3	3.337e-110	2.466e-108
ENSG00000112759	SLC29A1	solute carrier family 29 member 1 (Augustine blood group) [Source:HGNC Symbol;Acc:HGNC:11003]	4012	4060	3924	3849	8438	7747	7929	7520	5801.2	-0.84	0.04	-22.27	6.629e-110	4.888e-108
ENSG00000232480	TGFB2-AS1	TGFB2 antisense RNA 1 (head to head) [Source:HGNC Symbol;Acc:HGNC:50628]	475	507	423	519	75	90	72	101	291.82	2.61	0.12	22.19	4.509e-109	3.317e-107
ENSG00000142871	CYR61	cysteine rich angiogenic inducer 61 [Source:HGNC Symbol;Acc:HGNC:2654]	27282	27435	26877	27272	18950	17180	18934	17245	22768.5	0.74	0.03	22.17	7.249e-109	5.321e-107
ENSG00000165156	ZHX1	zinc fingers and homeoboxes 1 [Source:HGNC Symbol;Acc:HGNC:12871]	457	506	513	473	1611	1340	1594	1455	961.77	-1.46	0.07	-22.16	7.616e-109	5.578e-107
ENSG00000243244	STON1	stonin 1 [Source:HGNC Symbol;Acc:HGNC:17003]	146	159	164	197	767	687	705	680	421.48	-1.92	0.09	-22.15	1.112e-108	8.125e-107
ENSG00000158716	DUSP23	dual specificity phosphatase 23 [Source:HGNC Symbol;Acc:HGNC:21480]	730	712	844	804	2169	1938	1997	1930	1350.58	-1.22	0.06	-22.13	1.663e-108	1.213e-106
ENSG00000103429	BFAR	bifunctional apoptosis regulator [Source:HGNC Symbol;Acc:HGNC:17613]	1434	1442	1444	1445	3268	3000	3118	3150	2232.52	-0.97	0.04	-22.13	1.762e-108	1.282e-106
ENSG00000180596	HIST1H2BC	histone cluster 1 H2B family member c [Source:HGNC Symbol;Acc:HGNC:4757]	342	329	364	346	51	53	55	46	204.86	2.84	0.13	22.12	1.939e-108	1.408e-106
ENSG00000137812	KNL1	kinetochore scaffold 1 [Source:HGNC Symbol;Acc:HGNC:24054]	58	49	77	70	601	488	533	432	274.61	-2.8	0.13	-22.12	2.071e-108	1.5e-106
ENSG00000172936	MYD88	MYD88, innate immune signal transduction adaptor [Source:HGNC Symbol;Acc:HGNC:7562]	942	913	999	1001	2461	2278	2463	2104	1599.95	-1.12	0.05	-22.12	2.104e-108	1.521e-106
ENSG00000166747	AP1G1	adaptor related protein complex 1 subunit gamma 1 [Source:HGNC Symbol;Acc:HGNC:555]	1764	1813	1862	1837	4234	3710	4252	3888	2846.95	-0.99	0.04	-22.11	2.627e-108	1.894e-106
ENSG00000132718	SYT11	synaptotagmin 11 [Source:HGNC Symbol;Acc:HGNC:19239]	1182	1134	1162	1123	2689	2471	2629	2507	1815.67	-1.01	0.05	-22.07	5.525e-108	3.975e-106
ENSG00000075151	EIF4G3	eukaryotic translation initiation factor 4 gamma 3 [Source:HGNC Symbol;Acc:HGNC:3298]	4245	4563	4264	4426	2657	2422	2607	2523	3493.64	0.93	0.04	22.07	6.66e-108	4.781e-106
ENSG00000165410	CFL2	cofilin 2 [Source:HGNC Symbol;Acc:HGNC:1875]	1904	1926	2000	1981	4772	4007	4430	4268	3080.82	-1.01	0.05	-22.03	1.364e-107	9.768e-106
ENSG00000166224	SGPL1	sphingosine-1-phosphate lyase 1 [Source:HGNC Symbol;Acc:HGNC:10817]	1646	1762	1720	1693	874	840	910	844	1301.6	1.12	0.05	22.02	1.71e-107	1.222e-105
ENSG00000177731	FLII	FLII, actin remodeling protein [Source:HGNC Symbol;Acc:HGNC:3750]	3656	3735	3854	3998	7763	7164	7183	6943	5417.14	-0.78	0.04	-22.02	1.785e-107	1.273e-105
ENSG00000134668	SPOCD1	SPOC domain containing 1 [Source:HGNC Symbol;Acc:HGNC:26338]	5497	4943	5428	5633	2253	2536	2051	1869	3838.87	1.45	0.07	22	3.191e-107	2.271e-105
ENSG00000196611	MMP1	matrix metallopeptidase 1 [Source:HGNC Symbol;Acc:HGNC:7155]	59820	59094	59401	57411	39503	33808	35776	33548	47654.3	0.88	0.04	21.98	4.023e-107	2.857e-105
ENSG00000196182	STK40	serine/threonine kinase 40 [Source:HGNC Symbol;Acc:HGNC:21373]	2484	2665	2566	2640	1537	1483	1527	1383	2053.79	0.95	0.04	21.97	5.857e-107	4.15e-105
ENSG00000128487	SPECC1	sperm antigen with calponin homology and coiled-coil domains 1 [Source:HGNC Symbol;Acc:HGNC:30615]	875	918	917	896	383	342	373	363	644.17	1.45	0.07	21.96	7.02e-107	4.963e-105
ENSG00000165801	ARHGEF40	Rho guanine nucleotide exchange factor 40 [Source:HGNC Symbol;Acc:HGNC:25516]	693	779	694	734	248	236	260	233	494.74	1.71	0.08	21.89	3.283e-106	2.316e-104
ENSG00000187840	EIF4EBP1	eukaryotic translation initiation factor 4E binding protein 1 [Source:HGNC Symbol;Acc:HGNC:3288]	1733	1740	1729	1812	3683	3447	3548	3322	2567.28	-0.84	0.04	-21.88	3.934e-106	2.769e-104
ENSG00000198954	KIF1BP	KIF1 binding protein [Source:HGNC Symbol;Acc:HGNC:23419]	605	681	687	640	1816	1619	1802	1666	1155.25	-1.24	0.06	-21.85	7.169e-106	5.036e-104
ENSG00000084774	CAD	carbamoyl-phosphate synthetase 2, aspartate transcarbamylase, and dihydroorotase [Source:HGNC Symbol;Acc:HGNC:1424]	1257	1396	1341	1377	3235	3085	2979	2814	2129.67	-1.02	0.05	-21.85	7.493e-106	5.252e-104
ENSG00000111652	COPS7A	COP9 signalosome subunit 7A [Source:HGNC Symbol;Acc:HGNC:16758]	1537	1558	1526	1476	737	721	791	689	1144.42	1.2	0.05	21.84	1.044e-105	7.304e-104
ENSG00000042493	CAPG	capping actin protein, gelsolin like [Source:HGNC Symbol;Acc:HGNC:1474]	731	724	711	731	2036	1804	1772	1747	1245.92	-1.19	0.05	-21.83	1.148e-105	8.011e-104
ENSG00000157978	LDLRAP1	low density lipoprotein receptor adaptor protein 1 [Source:HGNC Symbol;Acc:HGNC:18640]	330	325	387	400	1156	1115	1138	1061	715.22	-1.47	0.07	-21.83	1.242e-105	8.653e-104
ENSG00000131981	LGALS3	galectin 3 [Source:HGNC Symbol;Acc:HGNC:6563]	282	299	280	279	1185	977	973	951	630.17	-1.68	0.08	-21.82	1.472e-105	1.023e-103
ENSG00000113013	HSPA9	heat shock protein family A (Hsp70) member 9 [Source:HGNC Symbol;Acc:HGNC:5244]	4281	4120	4260	4242	8835	7807	8641	8091	6144.25	-0.83	0.04	-21.82	1.6e-105	1.11e-103
ENSG00000145247	OCIAD2	OCIA domain containing 2 [Source:HGNC Symbol;Acc:HGNC:28685]	2104	2107	2106	2168	1105	1031	1136	1145	1631.49	1.09	0.05	21.79	3.145e-105	2.172e-103
ENSG00000152484	USP12	ubiquitin specific peptidase 12 [Source:HGNC Symbol;Acc:HGNC:20485]	721	804	736	775	2000	1793	1909	1821	1283.72	-1.15	0.05	-21.79	3.144e-105	2.172e-103
ENSG00000139168	ZCRB1	zinc finger CCHC-type and RNA binding motif containing 1 [Source:HGNC Symbol;Acc:HGNC:29620]	1162	1145	1162	1063	499	455	482	480	819.31	1.39	0.06	21.78	3.275e-105	2.257e-103
ENSG00000141569	TRIM65	tripartite motif containing 65 [Source:HGNC Symbol;Acc:HGNC:27316]	737	676	684	725	1772	1803	1771	1656	1194.63	-1.16	0.05	-21.77	4.033e-105	2.773e-103
ENSG00000101974	ATP11C	ATPase phospholipid transporting 11C [Source:HGNC Symbol;Acc:HGNC:13554]	492	608	570	601	1946	1594	1786	1786	1135.06	-1.49	0.07	-21.74	8.855e-105	6.076e-103
ENSG00000111605	CPSF6	cleavage and polyadenylation specific factor 6 [Source:HGNC Symbol;Acc:HGNC:13871]	4085	4033	4266	4125	2776	2531	2641	2468	3387.51	0.81	0.04	21.69	2.606e-104	1.784e-102
ENSG00000099998	GGT5	gamma-glutamyltransferase 5 [Source:HGNC Symbol;Acc:HGNC:4260]	345	306	329	369	1572	1259	1258	1126	789.54	-1.78	0.08	-21.69	2.662e-104	1.819e-102
ENSG00000128791	TWSG1	twisted gastrulation BMP signaling modulator 1 [Source:HGNC Symbol;Acc:HGNC:12429]	2079	2093	2145	2031	5119	4321	4879	4718	3335.77	-1.03	0.05	-21.65	6.564e-104	4.476e-102
ENSG00000068697	LAPTM4A	lysosomal protein transmembrane 4 alpha [Source:HGNC Symbol;Acc:HGNC:6924]	6954	7057	6863	7017	4469	4084	4569	4271	5700.66	0.83	0.04	21.64	7.305e-104	4.971e-102
ENSG00000148848	ADAM12	ADAM metallopeptidase domain 12 [Source:HGNC Symbol;Acc:HGNC:190]	431	460	417	425	94	65	92	94	267.58	2.44	0.11	21.63	8.571e-104	5.819e-102
ENSG00000231007	CDC20P1	cell division cycle 20 pseudogene 1 [Source:HGNC Symbol;Acc:HGNC:29487]	11	16	9	8	473	353	389	308	184.61	-4.63	0.21	-21.63	9.779e-104	6.626e-102
ENSG00000171848	RRM2	ribonucleotide reductase regulatory subunit M2 [Source:HGNC Symbol;Acc:HGNC:10452]	69	36	71	53	1709	1253	1355	1204	678.79	-4.21	0.2	-21.53	8.272e-103	5.593e-101
ENSG00000174307	PHLDA3	pleckstrin homology like domain family A member 3 [Source:HGNC Symbol;Acc:HGNC:8934]	4683	4611	5009	4890	3220	3012	3126	2847	3948.86	0.8	0.04	21.51	1.36e-102	9.176e-101
ENSG00000129128	SPCS3	signal peptidase complex subunit 3 [Source:HGNC Symbol;Acc:HGNC:26212]	2410	2569	2609	2638	5728	4997	5611	5259	3882.18	-0.92	0.04	-21.5	1.533e-102	1.032e-100
ENSG00000136108	CKAP2	cytoskeleton associated protein 2 [Source:HGNC Symbol;Acc:HGNC:1990]	451	424	396	384	1553	1262	1339	1281	856.57	-1.55	0.07	-21.5	1.636e-102	1.099e-100
ENSG00000104635	SLC39A14	solute carrier family 39 member 14 [Source:HGNC Symbol;Acc:HGNC:20858]	1029	1078	1056	1100	2891	2405	2787	2455	1798.31	-1.15	0.05	-21.5	1.714e-102	1.149e-100
ENSG00000107566	ERLIN1	ER lipid raft associated 1 [Source:HGNC Symbol;Acc:HGNC:16947]	646	659	718	704	1966	1641	1860	1743	1205.9	-1.25	0.06	-21.49	2.054e-102	1.375e-100
ENSG00000166825	ANPEP	alanyl aminopeptidase, membrane [Source:HGNC Symbol;Acc:HGNC:500]	6449	6624	6707	6445	15047	12916	13413	12600	9787.4	-0.89	0.04	-21.49	2.089e-102	1.395e-100
ENSG00000024526	DEPDC1	DEP domain containing 1 [Source:HGNC Symbol;Acc:HGNC:22949]	31	34	18	24	546	421	416	335	215.71	-3.7	0.17	-21.46	3.411e-102	2.274e-100
ENSG00000182890	GLUD2	glutamate dehydrogenase 2 [Source:HGNC Symbol;Acc:HGNC:4336]	766	807	771	773	2085	1797	1950	1830	1310.41	-1.14	0.05	-21.46	3.576e-102	2.378e-100
ENSG00000101290	CDS2	CDP-diacylglycerol synthase 2 [Source:HGNC Symbol;Acc:HGNC:1801]	1299	1383	1288	1259	3117	2833	3075	2958	2097.02	-1.04	0.05	-21.44	6.25e-102	4.149e-100
ENSG00000240583	AQP1	aquaporin 1 (Colton blood group) [Source:HGNC Symbol;Acc:HGNC:633]	49	52	39	58	500	435	445	356	229.96	-2.91	0.14	-21.41	1.159e-101	7.677e-100
ENSG00000105220	GPI	glucose-6-phosphate isomerase [Source:HGNC Symbol;Acc:HGNC:4458]	2509	2552	2640	2672	5849	5081	5281	5325	3894.94	-0.9	0.04	-21.41	1.164e-101	7.698e-100
ENSG00000166444	ST5	suppression of tumorigenicity 5 [Source:HGNC Symbol;Acc:HGNC:11350]	658	646	721	724	231	240	256	213	470.32	1.69	0.08	21.4	1.333e-101	8.797e-100
ENSG00000143641	GALNT2	polypeptide N-acetylgalactosaminyltransferase 2 [Source:HGNC Symbol;Acc:HGNC:4124]	2417	2295	2383	2439	5359	4641	5238	4850	3613.96	-0.92	0.04	-21.4	1.482e-101	9.755e-100
ENSG00000144744	UBA3	ubiquitin like modifier activating enzyme 3 [Source:HGNC Symbol;Acc:HGNC:12470]	485	506	489	466	1324	1284	1314	1236	862.68	-1.25	0.06	-21.39	1.498e-101	9.843e-100
ENSG00000034677	RNF19A	ring finger protein 19A, RBR E3 ubiquitin protein ligase [Source:HGNC Symbol;Acc:HGNC:13432]	2897	2930	2958	2835	1721	1628	1767	1662	2320.1	0.93	0.04	21.38	2.023e-101	1.327e-99
ENSG00000075426	FOSL2	FOS like 2, AP-1 transcription factor subunit [Source:HGNC Symbol;Acc:HGNC:3798]	5511	5913	6397	6376	3455	3383	3626	3251	4781.02	0.97	0.05	21.38	2.065e-101	1.351e-99
ENSG00000021355	SERPINB1	serpin family B member 1 [Source:HGNC Symbol;Acc:HGNC:3311]	466	433	441	423	1266	1172	1242	1194	805.29	-1.31	0.06	-21.34	4.632e-101	3.026e-99
ENSG00000143869	GDF7	growth differentiation factor 7 [Source:HGNC Symbol;Acc:HGNC:4222]	502	539	437	533	120	101	118	121	317.5	2.25	0.11	21.34	4.77e-101	3.109e-99
ENSG00000080546	SESN1	sestrin 1 [Source:HGNC Symbol;Acc:HGNC:21595]	2713	2636	2670	2643	1468	1224	1451	1373	2045.58	1.1	0.05	21.33	5.616e-101	3.654e-99
ENSG00000152463	OLAH	oleoyl-ACP hydrolase [Source:HGNC Symbol;Acc:HGNC:25625]	382	416	365	288	27	34	40	37	206.56	3.43	0.16	21.31	9.399e-101	6.102e-99
ENSG00000115756	HPCAL1	hippocalcin like 1 [Source:HGNC Symbol;Acc:HGNC:5145]	1524	1561	1589	1636	3602	3305	3327	3047	2389.44	-0.92	0.04	-21.29	1.265e-100	8.194e-99
ENSG00000068366	ACSL4	acyl-CoA synthetase long chain family member 4 [Source:HGNC Symbol;Acc:HGNC:3571]	6999	7205	6986	6861	4185	3454	3950	3824	5488.17	1.01	0.05	21.28	1.744e-100	1.128e-98
ENSG00000094804	CDC6	cell division cycle 6 [Source:HGNC Symbol;Acc:HGNC:1744]	30	26	34	23	488	355	425	324	201.73	-3.53	0.17	-21.28	1.769e-100	1.142e-98
ENSG00000153094	BCL2L11	BCL2 like 11 [Source:HGNC Symbol;Acc:HGNC:994]	1205	1351	1313	1284	440	455	511	536	903.85	1.55	0.07	21.27	2.209e-100	1.423e-98
ENSG00000171130	ATP6V0E2	ATPase H+ transporting V0 subunit e2 [Source:HGNC Symbol;Acc:HGNC:21723]	203	180	202	220	764	763	733	790	465.19	-1.76	0.08	-21.27	2.222e-100	1.429e-98
ENSG00000013810	TACC3	transforming acidic coiled-coil containing protein 3 [Source:HGNC Symbol;Acc:HGNC:11524]	272	225	286	291	1385	1198	1124	956	688.52	-1.94	0.09	-21.26	2.413e-100	1.548e-98
ENSG00000166598	HSP90B1	heat shock protein 90 beta family member 1 [Source:HGNC Symbol;Acc:HGNC:12028]	12049	12501	12983	12755	25695	22602	25290	23983	18077.5	-0.8	0.04	-21.26	2.435e-100	1.559e-98
ENSG00000111339	ART4	ADP-ribosyltransferase 4 (Dombrock blood group) [Source:HGNC Symbol;Acc:HGNC:726]	2347	2382	2339	2467	1442	1288	1364	1358	1890.39	0.96	0.04	21.25	3.113e-100	1.989e-98
ENSG00000139112	GABARAPL1	GABA type A receptor associated protein like 1 [Source:HGNC Symbol;Acc:HGNC:4068]	5003	5009	4991	5135	3431	3248	3359	3307	4208.84	0.74	0.04	21.23	4.702e-100	2.999e-98
ENSG00000068001	HYAL2	hyaluronidase 2 [Source:HGNC Symbol;Acc:HGNC:5321]	6240	6080	6524	6291	11916	11185	11201	10934	8620.21	-0.7	0.03	-21.22	5.672e-100	3.61e-98
ENSG00000091490	SEL1L3	SEL1L family member 3 [Source:HGNC Symbol;Acc:HGNC:29108]	1832	1840	1917	1863	4579	3861	4298	4331	2987.05	-1.04	0.05	-21.22	6.84e-100	4.346e-98
ENSG00000144381	HSPD1	heat shock protein family D (Hsp60) member 1 [Source:HGNC Symbol;Acc:HGNC:5261]	3763	3673	3802	3805	7696	6812	7540	7077	5400.19	-0.8	0.04	-21.21	8.456e-100	5.362e-98
ENSG00000156467	UQCRB	ubiquinol-cytochrome c reductase binding protein [Source:HGNC Symbol;Acc:HGNC:12582]	1454	1416	1413	1355	3116	2929	3067	2952	2160.16	-0.94	0.04	-21.19	1.075e-99	6.804e-98
ENSG00000113742	CPEB4	cytoplasmic polyadenylation element binding protein 4 [Source:HGNC Symbol;Acc:HGNC:21747]	1728	1816	1832	1758	939	795	918	889	1351.06	1.16	0.05	21.18	1.573e-99	9.934e-98
ENSG00000156671	SAMD8	sterile alpha motif domain containing 8 [Source:HGNC Symbol;Acc:HGNC:26320]	756	754	734	751	2428	1894	2294	2303	1443.13	-1.41	0.07	-21.18	1.607e-99	1.013e-97
ENSG00000180884	ZNF792	zinc finger protein 792 [Source:HGNC Symbol;Acc:HGNC:24751]	1413	1426	1344	1330	691	661	678	627	1034.95	1.2	0.06	21.16	2.163e-99	1.361e-97
ENSG00000108468	CBX1	chromobox 1 [Source:HGNC Symbol;Acc:HGNC:1551]	3040	3257	3136	3095	1905	1805	1925	1801	2516.32	0.9	0.04	21.15	2.512e-99	1.578e-97
ENSG00000196576	PLXNB2	plexin B2 [Source:HGNC Symbol;Acc:HGNC:9104]	10169	10492	10717	11011	7416	7380	7128	7052	8962.29	0.7	0.03	21.14	3.379e-99	2.118e-97
ENSG00000054965	FAM168A	family with sequence similarity 168 member A [Source:HGNC Symbol;Acc:HGNC:28999]	1488	1686	1552	1548	791	735	760	748	1178.95	1.19	0.06	21.13	4.63e-99	2.897e-97
ENSG00000118515	SGK1	serum/glucocorticoid regulated kinase 1 [Source:HGNC Symbol;Acc:HGNC:10810]	6191	6326	6175	6287	3989	4016	4246	3808	5162.23	0.79	0.04	21.1	7.336e-99	4.58e-97
ENSG00000139372	TDG	thymine DNA glycosylase [Source:HGNC Symbol;Acc:HGNC:11700]	1716	1804	1849	1818	1059	957	975	924	1401.6	1.02	0.05	21.07	1.612e-98	1.004e-96
ENSG00000156970	BUB1B	BUB1 mitotic checkpoint serine/threonine kinase B [Source:HGNC Symbol;Acc:HGNC:1149]	26	40	38	40	500	364	411	345	209.14	-3.23	0.15	-21.06	1.779e-98	1.107e-96
ENSG00000116396	KCNC4	potassium voltage-gated channel subfamily C member 4 [Source:HGNC Symbol;Acc:HGNC:6236]	502	531	501	495	1360	1278	1387	1286	891.55	-1.23	0.06	-21.03	3.445e-98	2.138e-96
ENSG00000110104	CCDC86	coiled-coil domain containing 86 [Source:HGNC Symbol;Acc:HGNC:28359]	801	803	871	815	2038	1870	2005	1784	1336.98	-1.07	0.05	-21.03	3.514e-98	2.178e-96
ENSG00000137807	KIF23	kinesin family member 23 [Source:HGNC Symbol;Acc:HGNC:6392]	102	111	135	100	706	612	581	526	343.87	-2.25	0.11	-21.01	5.214e-98	3.224e-96
ENSG00000135503	ACVR1B	activin A receptor type 1B [Source:HGNC Symbol;Acc:HGNC:172]	2752	2754	2899	2750	1754	1552	1643	1478	2216.63	0.95	0.05	21	6.732e-98	4.156e-96
ENSG00000214814	FER1L6	fer-1 like family member 6 [Source:HGNC Symbol;Acc:HGNC:28065]	309	318	262	247	9	9	14	13	154.23	4.5	0.21	21	6.942e-98	4.277e-96
ENSG00000139679	LPAR6	lysophosphatidic acid receptor 6 [Source:HGNC Symbol;Acc:HGNC:15520]	1636	1610	1592	1750	924	845	876	850	1273.85	1.06	0.05	20.98	9.806e-98	6.03e-96
ENSG00000155368	DBI	diazepam binding inhibitor, acyl-CoA binding protein [Source:HGNC Symbol;Acc:HGNC:2690]	992	940	965	916	2227	2095	2208	2088	1514.88	-1.02	0.05	-20.98	1.077e-97	6.611e-96
ENSG00000159217	IGF2BP1	insulin like growth factor 2 mRNA binding protein 1 [Source:HGNC Symbol;Acc:HGNC:28866]	4015	4123	4236	4148	2861	2645	2712	2540	3429.51	0.77	0.04	20.97	1.214e-97	7.435e-96
ENSG00000163297	ANTXR2	ANTXR cell adhesion molecule 2 [Source:HGNC Symbol;Acc:HGNC:21732]	3906	3963	3948	3933	2699	2485	2582	2474	3268.14	0.77	0.04	20.93	2.813e-97	1.72e-95
ENSG00000038274	MAT2B	methionine adenosyltransferase 2B [Source:HGNC Symbol;Acc:HGNC:6905]	1845	1863	1966	1921	4163	3669	4090	3847	2851.81	-0.9	0.04	-20.93	2.977e-97	1.817e-95
ENSG00000172795	DCP2	decapping mRNA 2 [Source:HGNC Symbol;Acc:HGNC:24452]	2517	2653	2434	2572	1460	1231	1399	1289	1965.55	1.07	0.05	20.92	3.684e-97	2.244e-95
ENSG00000092841	MYL6	myosin light chain 6 [Source:HGNC Symbol;Acc:HGNC:7587]	25153	25062	24977	24706	18530	18063	17815	16900	21479.8	0.64	0.03	20.91	4.376e-97	2.661e-95
ENSG00000170537	TMC7	transmembrane channel like 7 [Source:HGNC Symbol;Acc:HGNC:23000]	860	911	898	854	393	372	346	332	631.14	1.43	0.07	20.87	9.156e-97	5.557e-95
ENSG00000135048	CEMIP2	cell migration inducing hyaluronidase 2 [Source:HGNC Symbol;Acc:HGNC:11869]	6774	7727	6994	7377	3385	3179	3695	3675	5423.04	1.2	0.06	20.87	1.021e-96	6.187e-95
ENSG00000143457	GOLPH3L	golgi phosphoprotein 3 like [Source:HGNC Symbol;Acc:HGNC:24882]	386	394	454	403	1196	1126	1234	1194	774.28	-1.38	0.07	-20.86	1.194e-96	7.217e-95
ENSG00000136840	ST6GALNAC4	ST6 N-acetylgalactosaminide alpha-2,6-sialyltransferase 4 [Source:HGNC Symbol;Acc:HGNC:17846]	670	672	725	725	1805	1655	1700	1542	1154.44	-1.11	0.05	-20.85	1.445e-96	8.72e-95
ENSG00000175274	TP53I11	tumor protein p53 inducible protein 11 [Source:HGNC Symbol;Acc:HGNC:16842]	4879	5146	5035	5016	3432	3099	3221	3140	4146.84	0.79	0.04	20.85	1.64e-96	9.88e-95
ENSG00000183856	IQGAP3	IQ motif containing GTPase activating protein 3 [Source:HGNC Symbol;Acc:HGNC:20669]	10	16	16	11	411	383	329	270	170.64	-4.29	0.21	-20.84	1.714e-96	1.03e-94
ENSG00000134690	CDCA8	cell division cycle associated 8 [Source:HGNC Symbol;Acc:HGNC:14629]	47	53	55	56	614	462	490	373	255.15	-2.96	0.14	-20.84	1.944e-96	1.167e-94
ENSG00000178988	MRFAP1L1	Morf4 family associated protein 1 like 1 [Source:HGNC Symbol;Acc:HGNC:28796]	751	736	825	800	1956	1805	1823	1713	1266.62	-1.07	0.05	-20.84	1.999e-96	1.197e-94
ENSG00000100139	MICALL1	MICAL like 1 [Source:HGNC Symbol;Acc:HGNC:29804]	3925	4166	4023	4097	2593	2337	2618	2336	3285.93	0.86	0.04	20.8	4.541e-96	2.716e-94
ENSG00000157557	ETS2	ETS proto-oncogene 2, transcription factor [Source:HGNC Symbol;Acc:HGNC:3489]	4510	4359	4972	4630	2455	2438	2639	2573	3608.85	1.02	0.05	20.79	5.156e-96	3.077e-94
ENSG00000110811	P3H3	prolyl 3-hydroxylase 3 [Source:HGNC Symbol;Acc:HGNC:19318]	2078	2107	2167	2275	4349	4081	4201	3896	3075.62	-0.79	0.04	-20.74	1.401e-95	8.35e-94
ENSG00000171469	ZNF561	zinc finger protein 561 [Source:HGNC Symbol;Acc:HGNC:28684]	2841	2881	2679	2642	1400	1436	1512	1424	2126.89	1.08	0.05	20.74	1.494e-95	8.884e-94
ENSG00000157111	TMEM171	transmembrane protein 171 [Source:HGNC Symbol;Acc:HGNC:27031]	41	43	41	39	444	342	376	335	197.51	-2.96	0.14	-20.73	1.875e-95	1.113e-93
ENSG00000197903	HIST1H2BK	histone cluster 1 H2B family member k [Source:HGNC Symbol;Acc:HGNC:13954]	643	646	659	625	242	234	217	228	445.41	1.62	0.08	20.73	1.937e-95	1.148e-93
ENSG00000114770	ABCC5	ATP binding cassette subfamily C member 5 [Source:HGNC Symbol;Acc:HGNC:56]	1944	1934	1926	1939	1076	1114	1017	950	1503.28	1.05	0.05	20.72	2.094e-95	1.238e-93
ENSG00000168924	LETM1	leucine zipper and EF-hand containing transmembrane protein 1 [Source:HGNC Symbol;Acc:HGNC:6556]	1796	1739	1779	1850	3653	3460	3497	3286	2574.66	-0.8	0.04	-20.71	2.638e-95	1.558e-93
ENSG00000145050	MANF	mesencephalic astrocyte derived neurotrophic factor [Source:HGNC Symbol;Acc:HGNC:15461]	805	852	835	844	1936	1859	2050	1879	1347.05	-1.06	0.05	-20.69	3.934e-95	2.319e-93
ENSG00000270547	LINC01235	long intergenic non-protein coding RNA 1235 [Source:HGNC Symbol;Acc:HGNC:49769]	549	564	482	550	1571	1420	1422	1467	973.94	-1.3	0.06	-20.69	3.943e-95	2.32e-93
ENSG00000136156	ITM2B	integral membrane protein 2B [Source:HGNC Symbol;Acc:HGNC:6174]	12503	12865	13086	12455	8742	7822	8339	8202	10565.5	0.77	0.04	20.68	5.388e-95	3.164e-93
ENSG00000169255	B3GALNT1	beta-1,3-N-acetylgalactosaminyltransferase 1 (globoside blood group) [Source:HGNC Symbol;Acc:HGNC:918]	322	317	335	362	1060	945	1124	999	661.1	-1.47	0.07	-20.67	6.173e-95	3.619e-93
ENSG00000160325	CACFD1	calcium channel flower domain containing 1 [Source:HGNC Symbol;Acc:HGNC:1365]	899	953	908	955	439	350	353	352	662.03	1.46	0.07	20.66	8.444e-95	4.941e-93
ENSG00000160710	ADAR	adenosine deaminase, RNA specific [Source:HGNC Symbol;Acc:HGNC:225]	5459	6109	5777	5768	12721	11153	12209	11168	8589.9	-0.88	0.04	-20.64	1.191e-94	6.954e-93
ENSG00000168268	NT5DC2	5'-nucleotidase domain containing 2 [Source:HGNC Symbol;Acc:HGNC:25717]	4505	4539	4650	4740	3054	3116	2959	2900	3830.32	0.77	0.04	20.64	1.197e-94	6.977e-93
ENSG00000178343	SHISA3	shisa family member 3 [Source:HGNC Symbol;Acc:HGNC:25159]	89	84	77	95	545	450	463	447	269.39	-2.28	0.11	-20.64	1.24e-94	7.218e-93
ENSG00000136378	ADAMTS7	ADAM metallopeptidase with thrombospondin type 1 motif 7 [Source:HGNC Symbol;Acc:HGNC:223]	6132	6498	6434	6433	4513	4248	4266	3934	5334.58	0.74	0.04	20.62	1.829e-94	1.063e-92
ENSG00000164109	MAD2L1	mitotic arrest deficient 2 like 1 [Source:HGNC Symbol;Acc:HGNC:6763]	106	91	89	88	582	480	525	446	288.09	-2.25	0.11	-20.6	2.493e-94	1.446e-92
ENSG00000159899	NPR2	natriuretic peptide receptor 2 [Source:HGNC Symbol;Acc:HGNC:7944]	180	196	187	194	719	678	654	680	421.05	-1.69	0.08	-20.6	2.719e-94	1.574e-92
ENSG00000166145	SPINT1	serine peptidase inhibitor, Kunitz type 1 [Source:HGNC Symbol;Acc:HGNC:11246]	128	120	122	116	583	519	539	500	315.75	-1.96	0.1	-20.6	2.738e-94	1.582e-92
ENSG00000115457	IGFBP2	insulin like growth factor binding protein 2 [Source:HGNC Symbol;Acc:HGNC:5471]	2681	2851	2902	2887	5554	5152	5422	5076	3979.7	-0.75	0.04	-20.6	2.999e-94	1.73e-92
ENSG00000168078	PBK	PDZ binding kinase [Source:HGNC Symbol;Acc:HGNC:18282]	20	9	12	15	425	300	333	290	165.69	-4.18	0.2	-20.59	3.052e-94	1.758e-92
ENSG00000188486	H2AFX	H2A histone family member X [Source:HGNC Symbol;Acc:HGNC:4739]	902	900	958	1000	2407	2100	2279	2016	1527.96	-1.07	0.05	-20.59	3.165e-94	1.819e-92
ENSG00000129474	AJUBA	ajuba LIM protein [Source:HGNC Symbol;Acc:HGNC:20250]	3587	3739	3805	3972	2469	2395	2369	2150	3081.04	0.84	0.04	20.57	5.434e-94	3.118e-92
ENSG00000160058	BSDC1	BSD domain containing 1 [Source:HGNC Symbol;Acc:HGNC:25501]	4005	4022	4073	4258	2544	2653	2605	2535	3359.53	0.81	0.04	20.55	7.428e-94	4.255e-92
ENSG00000237649	KIFC1	kinesin family member C1 [Source:HGNC Symbol;Acc:HGNC:6389]	45	48	36	37	468	421	398	316	210.13	-3.03	0.15	-20.55	7.563e-94	4.325e-92
ENSG00000100345	MYH9	myosin heavy chain 9 [Source:HGNC Symbol;Acc:HGNC:7579]	104037	129983	115213	116618	63994	54430	58438	56638	88479.3	1.14	0.06	20.54	8.744e-94	4.991e-92
ENSG00000074527	NTN4	netrin 4 [Source:HGNC Symbol;Acc:HGNC:13658]	3105	3355	3283	3204	6855	6092	6753	6362	4765.52	-0.86	0.04	-20.54	1.02e-93	5.81e-92
ENSG00000109929	SC5D	sterol-C5-desaturase [Source:HGNC Symbol;Acc:HGNC:10547]	3740	3819	3630	3542	2126	1736	2017	1832	2836.74	1.08	0.05	20.53	1.109e-93	6.311e-92
ENSG00000197747	S100A10	S100 calcium binding protein A10 [Source:HGNC Symbol;Acc:HGNC:10487]	4329	4545	4433	4359	11828	9447	10223	9426	7127.78	-1.05	0.05	-20.53	1.163e-93	6.604e-92
ENSG00000004455	AK2	adenylate kinase 2 [Source:HGNC Symbol;Acc:HGNC:362]	1294	1263	1308	1328	2722	2630	2643	2480	1913.85	-0.86	0.04	-20.53	1.203e-93	6.817e-92
ENSG00000171055	FEZ2	fasciculation and elongation protein zeta 2 [Source:HGNC Symbol;Acc:HGNC:3660]	882	897	957	914	2173	1962	2066	1915	1433.56	-1	0.05	-20.53	1.235e-93	6.989e-92
ENSG00000166483	WEE1	WEE1 G2 checkpoint kinase [Source:HGNC Symbol;Acc:HGNC:12761]	1533	1555	1513	1510	795	632	719	731	1138.98	1.23	0.06	20.44	7.984e-93	4.51e-91
ENSG00000161040	FBXL13	F-box and leucine rich repeat protein 13 [Source:HGNC Symbol;Acc:HGNC:21658]	455	420	425	434	120	119	117	110	281.9	2.02	0.1	20.42	1.111e-92	6.264e-91
ENSG00000165304	MELK	maternal embryonic leucine zipper kinase [Source:HGNC Symbol;Acc:HGNC:16870]	69	57	65	67	516	418	409	387	237.25	-2.54	0.12	-20.38	2.606e-92	1.467e-90
ENSG00000130449	ZSWIM6	zinc finger SWIM-type containing 6 [Source:HGNC Symbol;Acc:HGNC:29316]	2805	2928	2776	2671	1610	1548	1615	1561	2210.69	0.97	0.05	20.36	3.513e-92	1.974e-90
ENSG00000178999	AURKB	aurora kinase B [Source:HGNC Symbol;Acc:HGNC:11390]	21	13	19	18	387	319	320	260	160.38	-3.83	0.19	-20.36	3.532e-92	1.981e-90
ENSG00000176658	MYO1D	myosin ID [Source:HGNC Symbol;Acc:HGNC:7598]	5167	5533	5378	5304	3222	2804	3110	3144	4246.56	0.95	0.05	20.36	3.621e-92	2.028e-90
ENSG00000104723	TUSC3	tumor suppressor candidate 3 [Source:HGNC Symbol;Acc:HGNC:30242]	1619	1775	1720	1720	860	747	901	839	1288.9	1.18	0.06	20.35	5.063e-92	2.83e-90
ENSG00000171148	TADA3	transcriptional adaptor 3 [Source:HGNC Symbol;Acc:HGNC:19422]	2082	2212	2099	2276	1314	1231	1266	1215	1726.66	0.94	0.05	20.3	1.26e-91	7.029e-90
ENSG00000065054	SLC9A3R2	SLC9A3 regulator 2 [Source:HGNC Symbol;Acc:HGNC:11076]	745	702	747	797	2508	2088	2017	1885	1390.89	-1.35	0.07	-20.29	1.664e-91	9.27e-90
ENSG00000134686	PHC2	polyhomeotic homolog 2 [Source:HGNC Symbol;Acc:HGNC:3183]	6048	6252	6314	6365	4330	4057	4341	4192	5263.45	0.71	0.04	20.28	1.755e-91	9.762e-90
ENSG00000077684	JADE1	jade family PHD finger 1 [Source:HGNC Symbol;Acc:HGNC:30027]	1861	1945	1912	1976	1095	930	1085	1016	1492.98	1.05	0.05	20.28	1.857e-91	1.031e-89
ENSG00000188042	ARL4C	ADP ribosylation factor like GTPase 4C [Source:HGNC Symbol;Acc:HGNC:698]	1914	2024	1931	2073	1204	1048	1094	1054	1557.52	1	0.05	20.28	2.106e-91	1.167e-89
ENSG00000186111	PIP5K1C	phosphatidylinositol-4-phosphate 5-kinase type 1 gamma [Source:HGNC Symbol;Acc:HGNC:8996]	6255	6879	6574	6629	4157	3735	4208	3928	5335.84	0.87	0.04	20.27	2.374e-91	1.314e-89
ENSG00000166913	YWHAB	tyrosine 3-monooxygenase/tryptophan 5-monooxygenase activation protein beta [Source:HGNC Symbol;Acc:HGNC:12849]	6447	6651	6713	6628	13417	11694	13094	12445	9428.28	-0.78	0.04	-20.26	2.775e-91	1.533e-89
ENSG00000196782	MAML3	mastermind like transcriptional coactivator 3 [Source:HGNC Symbol;Acc:HGNC:16272]	2980	3234	2977	2971	1716	1490	1741	1499	2351.28	1.07	0.05	20.26	2.818e-91	1.554e-89
ENSG00000102007	PLP2	proteolipid protein 2 [Source:HGNC Symbol;Acc:HGNC:9087]	945	938	1003	909	2773	2246	2422	2238	1635.79	-1.19	0.06	-20.24	4.718e-91	2.598e-89
ENSG00000134824	FADS2	fatty acid desaturase 2 [Source:HGNC Symbol;Acc:HGNC:3575]	5219	5184	4690	4842	12529	11123	11266	10171	7917.65	-1.02	0.05	-20.22	5.906e-91	3.246e-89
ENSG00000026103	FAS	Fas cell surface death receptor [Source:HGNC Symbol;Acc:HGNC:11920]	1134	1175	1160	1155	557	580	599	524	871.56	1.18	0.06	20.22	6.338e-91	3.477e-89
ENSG00000164104	HMGB2	high mobility group box 2 [Source:HGNC Symbol;Acc:HGNC:5000]	577	548	525	547	1861	1530	1589	1410	1039.2	-1.38	0.07	-20.22	6.536e-91	3.58e-89
ENSG00000164111	ANXA5	annexin A5 [Source:HGNC Symbol;Acc:HGNC:543]	5949	5822	5830	5806	12752	10756	11992	11381	8586.01	-0.85	0.04	-20.2	9.816e-91	5.368e-89
ENSG00000143369	ECM1	extracellular matrix protein 1 [Source:HGNC Symbol;Acc:HGNC:3153]	533	529	506	469	163	143	142	118	333.36	1.98	0.1	20.19	1.097e-90	5.989e-89
ENSG00000138413	IDH1	isocitrate dehydrogenase (NADP(+)) 1, cytosolic [Source:HGNC Symbol;Acc:HGNC:5382]	1519	1551	1590	1486	3906	3247	3489	3269	2442.18	-1.02	0.05	-20.16	2.155e-90	1.175e-88
ENSG00000138639	ARHGAP24	Rho GTPase activating protein 24 [Source:HGNC Symbol;Acc:HGNC:25361]	1428	1495	1402	1424	3471	2965	3217	2971	2239.02	-0.98	0.05	-20.15	2.744e-90	1.493e-88
ENSG00000082126	MPP4	membrane palmitoylated protein 4 [Source:HGNC Symbol;Acc:HGNC:13680]	589	580	596	555	183	213	179	185	393.42	1.74	0.09	20.15	2.934e-90	1.594e-88
ENSG00000150347	ARID5B	AT-rich interaction domain 5B [Source:HGNC Symbol;Acc:HGNC:17362]	1005	1118	986	1151	495	418	411	413	761.93	1.44	0.07	20.13	3.692e-90	2.002e-88
ENSG00000134802	SLC43A3	solute carrier family 43 member 3 [Source:HGNC Symbol;Acc:HGNC:17466]	460	460	437	447	1262	1152	1203	1091	790.6	-1.23	0.06	-20.13	4.448e-90	2.408e-88
ENSG00000150687	PRSS23	serine protease 23 [Source:HGNC Symbol;Acc:HGNC:14370]	46029	47453	47377	46449	33521	28602	30550	29618	38921.6	0.77	0.04	20.11	5.799e-90	3.134e-88
ENSG00000149313	AASDHPPT	aminoadipate-semialdehyde dehydrogenase-phosphopantetheinyl transferase [Source:HGNC Symbol;Acc:HGNC:14235]	617	686	643	680	1773	1536	1695	1711	1135.25	-1.2	0.06	-20.11	6.059e-90	3.269e-88
ENSG00000133657	ATP13A3	ATPase 13A3 [Source:HGNC Symbol;Acc:HGNC:24113]	3809	3950	4234	4027	2286	1896	2185	2193	3105.15	1.05	0.05	20.11	6.262e-90	3.373e-88
ENSG00000105245	NUMBL	NUMB like, endocytic adaptor protein [Source:HGNC Symbol;Acc:HGNC:8061]	927	887	896	916	2229	2028	2088	1857	1440.16	-1.02	0.05	-20.1	6.905e-90	3.714e-88
ENSG00000171992	SYNPO	synaptopodin [Source:HGNC Symbol;Acc:HGNC:30672]	13971	15450	14746	15392	9753	8990	9872	9375	12271.6	0.8	0.04	20.1	6.973e-90	3.744e-88
ENSG00000151640	DPYSL4	dihydropyrimidinase like 4 [Source:HGNC Symbol;Acc:HGNC:3016]	2723	2852	2844	2831	1773	1743	1729	1736	2295.57	0.84	0.04	20.09	9.542e-90	5.115e-88
ENSG00000235449	AC098934.3	cytochrome c oxidase subunit VIIc (COX7C) pseudogene	473	428	427	453	116	132	124	101	288.85	2.04	0.1	20.09	9.858e-90	5.276e-88
ENSG00000064651	SLC12A2	solute carrier family 12 member 2 [Source:HGNC Symbol;Acc:HGNC:10911]	4350	4681	5077	4717	2423	1912	2372	2270	3520.67	1.21	0.06	20.05	2.049e-89	1.095e-87
ENSG00000136026	CKAP4	cytoskeleton associated protein 4 [Source:HGNC Symbol;Acc:HGNC:16991]	10932	11211	11658	11757	21670	19215	20922	19671	15559.7	-0.69	0.03	-20.04	2.485e-89	1.325e-87
ENSG00000075239	ACAT1	acetyl-CoA acetyltransferase 1 [Source:HGNC Symbol;Acc:HGNC:93]	393	374	389	340	1233	1035	1121	1053	718.94	-1.41	0.07	-20.04	2.539e-89	1.352e-87
ENSG00000276180	HIST1H4I	histone cluster 1 H4 family member i [Source:HGNC Symbol;Acc:HGNC:4793]	566	580	583	555	212	165	202	186	389.07	1.71	0.09	20.01	4.661e-89	2.478e-87
ENSG00000259706	HSP90B2P	heat shock protein 90 beta family member 2, pseudogene [Source:HGNC Symbol;Acc:HGNC:12099]	3457	3477	3534	3689	7167	6373	7193	6785	5095.3	-0.81	0.04	-20	5.189e-89	2.755e-87
ENSG00000006282	SPATA20	spermatogenesis associated 20 [Source:HGNC Symbol;Acc:HGNC:26125]	933	868	976	1042	2524	2575	2307	2172	1627.72	-1.17	0.06	-19.99	7.025e-89	3.723e-87
ENSG00000127922	SEM1	SEM1, 26S proteasome complex subunit [Source:HGNC Symbol;Acc:HGNC:10845]	770	776	805	831	1850	1708	1856	1799	1266.65	-1.03	0.05	-19.98	8.887e-89	4.702e-87
ENSG00000186185	KIF18B	kinesin family member 18B [Source:HGNC Symbol;Acc:HGNC:27102]	5	8	7	6	410	331	302	253	155.58	-4.96	0.25	-19.96	1.254e-88	6.626e-87
ENSG00000141668	CBLN2	cerebellin 2 precursor [Source:HGNC Symbol;Acc:HGNC:1544]	288	295	358	366	55	50	60	42	195.16	2.74	0.14	19.95	1.362e-88	7.185e-87
ENSG00000143162	CREG1	cellular repressor of E1A stimulated genes 1 [Source:HGNC Symbol;Acc:HGNC:2351]	1565	1562	1665	1673	913	767	840	850	1242.99	1.09	0.05	19.95	1.45e-88	7.637e-87
ENSG00000102010	BMX	BMX non-receptor tyrosine kinase [Source:HGNC Symbol;Acc:HGNC:1079]	1424	1496	1493	1539	3023	2880	3100	2885	2179.98	-0.85	0.04	-19.95	1.546e-88	8.128e-87
ENSG00000076248	UNG	uracil DNA glycosylase [Source:HGNC Symbol;Acc:HGNC:12572]	525	553	553	586	1504	1322	1378	1295	937.62	-1.15	0.06	-19.94	1.758e-88	9.227e-87
ENSG00000092820	EZR	ezrin [Source:HGNC Symbol;Acc:HGNC:12691]	1781	1787	1738	1778	4503	3650	4167	3753	2819.05	-1.03	0.05	-19.93	2.316e-88	1.214e-86
ENSG00000185043	CIB1	calcium and integrin binding 1 [Source:HGNC Symbol;Acc:HGNC:16920]	613	565	628	636	1528	1451	1433	1437	1008.97	-1.11	0.06	-19.92	2.478e-88	1.297e-86
ENSG00000255749	GNAI2P1	G protein subunit alpha i2 pseudogene 1 [Source:HGNC Symbol;Acc:HGNC:4386]	111	123	131	109	520	541	565	597	324.57	-2.05	0.1	-19.92	2.537e-88	1.325e-86
ENSG00000049130	KITLG	KIT ligand [Source:HGNC Symbol;Acc:HGNC:6343]	4271	4558	4420	4227	2513	1942	2206	2181	3329.14	1.13	0.06	19.91	3.092e-88	1.612e-86
ENSG00000116991	SIPA1L2	signal induced proliferation associated 1 like 2 [Source:HGNC Symbol;Acc:HGNC:23800]	2068	2319	2204	2217	1216	1081	1213	1190	1706.88	1.05	0.05	19.9	4.342e-88	2.26e-86
ENSG00000132470	ITGB4	integrin subunit beta 4 [Source:HGNC Symbol;Acc:HGNC:6158]	38	52	47	40	696	454	422	413	256.12	-3.22	0.16	-19.89	5.199e-88	2.703e-86
ENSG00000120337	TNFSF18	TNF superfamily member 18 [Source:HGNC Symbol;Acc:HGNC:11932]	2166	2388	2236	2225	1335	1124	1155	1132	1738.99	1.07	0.05	19.89	5.229e-88	2.714e-86
ENSG00000168488	ATXN2L	ataxin 2 like [Source:HGNC Symbol;Acc:HGNC:31326]	1353	1277	1418	1457	3236	3247	2942	2862	2167.87	-1	0.05	-19.89	5.322e-88	2.758e-86
ENSG00000150990	DHX37	DEAH-box helicase 37 [Source:HGNC Symbol;Acc:HGNC:17210]	474	477	505	510	1256	1203	1247	1143	828.52	-1.15	0.06	-19.87	7.778e-88	4.024e-86
ENSG00000018408	WWTR1	WW domain containing transcription regulator 1 [Source:HGNC Symbol;Acc:HGNC:24042]	6854	7114	7319	7549	16911	13699	15475	14695	10929.7	-0.92	0.05	-19.85	1.069e-87	5.523e-86
ENSG00000089057	SLC23A2	solute carrier family 23 member 2 [Source:HGNC Symbol;Acc:HGNC:10973]	711	702	689	731	1699	1545	1694	1624	1144.21	-1.06	0.05	-19.83	1.586e-87	8.178e-86
ENSG00000006007	GDE1	glycerophosphodiester phosphodiesterase 1 [Source:HGNC Symbol;Acc:HGNC:29644]	3718	3862	3763	3776	2455	2376	2388	2425	3116.32	0.8	0.04	19.83	1.794e-87	9.238e-86
ENSG00000130962	PRRG1	proline rich and Gla domain 1 [Source:HGNC Symbol;Acc:HGNC:9469]	3716	3966	4078	3924	2261	1924	2334	2115	3069.65	1.01	0.05	19.81	2.484e-87	1.277e-85
ENSG00000149115	TNKS1BP1	tankyrase 1 binding protein 1 [Source:HGNC Symbol;Acc:HGNC:19081]	8222	8613	8744	8781	6344	6113	6174	6002	7399.79	0.63	0.03	19.81	2.551e-87	1.309e-85
ENSG00000113532	ST8SIA4	ST8 alpha-N-acetyl-neuraminide alpha-2,8-sialyltransferase 4 [Source:HGNC Symbol;Acc:HGNC:10871]	1839	1834	1847	1767	1029	800	865	849	1371.03	1.19	0.06	19.81	2.601e-87	1.333e-85
ENSG00000187837	HIST1H1C	histone cluster 1 H1 family member c [Source:HGNC Symbol;Acc:HGNC:4716]	582	746	561	671	175	121	111	147	400.39	2.32	0.12	19.8	3.246e-87	1.661e-85
ENSG00000143515	ATP8B2	ATPase phospholipid transporting 8B2 [Source:HGNC Symbol;Acc:HGNC:13534]	1603	1672	1548	1583	3656	3193	3445	3211	2429.24	-0.92	0.05	-19.77	5.924e-87	3.026e-85
ENSG00000174684	B4GAT1	beta-1,4-glucuronyltransferase 1 [Source:HGNC Symbol;Acc:HGNC:15685]	496	485	484	510	1491	1240	1424	1210	889.71	-1.28	0.06	-19.73	1.22e-86	6.222e-85
ENSG00000171860	C3AR1	complement C3a receptor 1 [Source:HGNC Symbol;Acc:HGNC:1319]	222	241	251	236	13	21	25	22	133.9	3.54	0.18	19.72	1.548e-86	7.885e-85
ENSG00000136238	RAC1	Rac family small GTPase 1 [Source:HGNC Symbol;Acc:HGNC:9801]	4086	4114	4314	4387	8444	7399	8138	7678	5940.98	-0.75	0.04	-19.71	1.731e-86	8.799e-85
ENSG00000133639	BTG1	BTG anti-proliferation factor 1 [Source:HGNC Symbol;Acc:HGNC:1130]	1858	1929	2034	1976	4264	3713	3936	3853	2877.72	-0.86	0.04	-19.7	2.037e-86	1.034e-84
ENSG00000165480	SKA3	spindle and kinetochore associated complex subunit 3 [Source:HGNC Symbol;Acc:HGNC:20262]	14	11	15	12	348	263	277	253	140.95	-4.05	0.21	-19.69	2.583e-86	1.309e-84
ENSG00000099219	ERMP1	endoplasmic reticulum metallopeptidase 1 [Source:HGNC Symbol;Acc:HGNC:23703]	672	767	784	778	2026	1718	1947	1896	1286.64	-1.18	0.06	-19.68	2.979e-86	1.508e-84
ENSG00000052795	FNIP2	folliculin interacting protein 2 [Source:HGNC Symbol;Acc:HGNC:29280]	1649	1745	1815	1664	943	738	821	733	1280.12	1.23	0.06	19.67	4.104e-86	2.074e-84
ENSG00000164713	BRI3	brain protein I3 [Source:HGNC Symbol;Acc:HGNC:1109]	2530	2480	2792	2757	5273	4951	5218	4920	3780.77	-0.8	0.04	-19.65	5.584e-86	2.817e-84
ENSG00000240476	LINC00973	long intergenic non-protein coding RNA 973 [Source:HGNC Symbol;Acc:HGNC:48868]	249	278	236	218	15	25	15	15	136.81	3.76	0.19	19.64	6.405e-86	3.226e-84
ENSG00000140682	TGFB1I1	transforming growth factor beta 1 induced transcript 1 [Source:HGNC Symbol;Acc:HGNC:11767]	2572	2543	2571	2765	1698	1508	1480	1476	2093.23	0.91	0.05	19.63	8.39e-86	4.22e-84
ENSG00000118257	NRP2	neuropilin 2 [Source:HGNC Symbol;Acc:HGNC:8005]	13023	14253	13079	12794	8327	7193	7869	7668	10618.8	0.92	0.05	19.6	1.491e-85	7.485e-84
ENSG00000000003	TSPAN6	tetraspanin 6 [Source:HGNC Symbol;Acc:HGNC:11858]	1613	1633	1646	1570	849	819	864	887	1249.33	1.06	0.05	19.6	1.59e-85	7.975e-84
ENSG00000076356	PLXNA2	plexin A2 [Source:HGNC Symbol;Acc:HGNC:9100]	6746	8223	7123	7124	17940	16007	16941	16612	11779.7	-1.05	0.05	-19.58	2.219e-85	1.111e-83
ENSG00000136045	PWP1	PWP1 homolog, endonuclein [Source:HGNC Symbol;Acc:HGNC:17015]	1284	1288	1340	1321	2828	2518	2710	2528	1931.55	-0.86	0.04	-19.58	2.324e-85	1.162e-83
ENSG00000196954	CASP4	caspase 4 [Source:HGNC Symbol;Acc:HGNC:1505]	2503	2517	2706	2649	1683	1610	1676	1524	2122.42	0.83	0.04	19.58	2.458e-85	1.227e-83
ENSG00000118407	FILIP1	filamin A interacting protein 1 [Source:HGNC Symbol;Acc:HGNC:21015]	1522	1631	1418	1587	754	665	739	755	1149.64	1.22	0.06	19.57	2.834e-85	1.413e-83
ENSG00000155506	LARP1	La ribonucleoprotein domain family member 1 [Source:HGNC Symbol;Acc:HGNC:29531]	6017	6523	6268	6316	13203	11366	12260	11879	9026.45	-0.8	0.04	-19.56	3.643e-85	1.813e-83
ENSG00000165804	ZNF219	zinc finger protein 219 [Source:HGNC Symbol;Acc:HGNC:13011]	1497	1490	1627	1589	892	819	899	806	1213.94	1.01	0.05	19.52	6.786e-85	3.371e-83
ENSG00000139323	POC1B	POC1 centriolar protein B [Source:HGNC Symbol;Acc:HGNC:30836]	241	269	216	239	802	807	799	847	510.52	-1.59	0.08	-19.52	8.024e-85	3.98e-83
ENSG00000188375	H3F3C	H3 histone family member 3C [Source:HGNC Symbol;Acc:HGNC:33164]	2544	2545	2511	2587	1699	1571	1533	1456	2070.45	0.85	0.04	19.52	8.178e-85	4.051e-83
ENSG00000005059	MCUB	mitochondrial calcium uniporter dominant negative beta subunit [Source:HGNC Symbol;Acc:HGNC:26076]	240	254	255	290	957	796	838	776	532.14	-1.53	0.08	-19.51	9.606e-85	4.751e-83
ENSG00000177119	ANO6	anoctamin 6 [Source:HGNC Symbol;Acc:HGNC:25240]	1998	2132	1989	2019	5152	4175	4571	4420	3222.3	-1.01	0.05	-19.5	1.179e-84	5.82e-83
ENSG00000105339	DENND3	DENN domain containing 3 [Source:HGNC Symbol;Acc:HGNC:29134]	977	986	993	1046	2239	2166	2086	1969	1520.27	-0.93	0.05	-19.45	2.827e-84	1.394e-82
ENSG00000198964	SGMS1	sphingomyelin synthase 1 [Source:HGNC Symbol;Acc:HGNC:29799]	292	285	273	290	887	825	830	770	539.3	-1.38	0.07	-19.42	4.877e-84	2.401e-82
ENSG00000167861	HID1	HID1 domain containing [Source:HGNC Symbol;Acc:HGNC:15736]	451	384	427	428	1233	1214	1096	1107	769.19	-1.3	0.07	-19.41	6.428e-84	3.16e-82
ENSG00000048828	FAM120A	family with sequence similarity 120A [Source:HGNC Symbol;Acc:HGNC:13247]	2104	2146	2044	2123	4679	3992	4554	4198	3153.91	-0.9	0.05	-19.41	6.607e-84	3.243e-82
ENSG00000065154	OAT	ornithine aminotransferase [Source:HGNC Symbol;Acc:HGNC:8091]	1920	1995	1928	1952	4369	3701	4150	3863	2914.46	-0.89	0.05	-19.39	9.192e-84	4.505e-82
ENSG00000164976	MYORG	myogenesis regulating glycosidase (putative) [Source:HGNC Symbol;Acc:HGNC:19918]	143	166	163	145	597	563	602	538	351.71	-1.73	0.09	-19.39	9.53e-84	4.664e-82
ENSG00000114383	TUSC2	tumor suppressor 2, mitochondrial calcium regulator [Source:HGNC Symbol;Acc:HGNC:17034]	2774	2683	2835	2855	1840	1723	1718	1754	2288.03	0.81	0.04	19.38	1.086e-83	5.305e-82
ENSG00000120875	DUSP4	dual specificity phosphatase 4 [Source:HGNC Symbol;Acc:HGNC:3070]	2101	2010	1954	1966	5659	4674	4670	4371	3330.87	-1.11	0.06	-19.38	1.222e-83	5.96e-82
ENSG00000133101	CCNA1	cyclin A1 [Source:HGNC Symbol;Acc:HGNC:1577]	11	22	21	18	303	259	289	241	137.88	-3.59	0.19	-19.36	1.735e-83	8.453e-82
ENSG00000213853	EMP2	epithelial membrane protein 2 [Source:HGNC Symbol;Acc:HGNC:3334]	51	58	61	72	406	363	356	351	205.48	-2.41	0.12	-19.35	1.92e-83	9.338e-82
ENSG00000071539	TRIP13	thyroid hormone receptor interactor 13 [Source:HGNC Symbol;Acc:HGNC:12307]	104	97	142	130	636	555	543	495	324.07	-2.05	0.11	-19.34	2.331e-83	1.132e-81
ENSG00000035403	VCL	vinculin [Source:HGNC Symbol;Acc:HGNC:12665]	23631	25493	23780	23739	16100	13296	14470	13542	19410.7	0.9	0.05	19.34	2.354e-83	1.142e-81
ENSG00000223886	AC073073.1	ring finger protein 181 (RNF181) pseudogene	94	108	106	112	493	435	475	480	276.94	-1.99	0.1	-19.31	4.451e-83	2.155e-81
ENSG00000127824	TUBA4A	tubulin alpha 4a [Source:HGNC Symbol;Acc:HGNC:12407]	129	102	90	102	569	511	492	459	294.49	-2.08	0.11	-19.31	4.815e-83	2.329e-81
ENSG00000078668	VDAC3	voltage dependent anion channel 3 [Source:HGNC Symbol;Acc:HGNC:12674]	1065	1121	1035	1111	2343	2204	2354	2149	1633.28	-0.91	0.05	-19.3	5.574e-83	2.691e-81
ENSG00000120008	WDR11	WD repeat domain 11 [Source:HGNC Symbol;Acc:HGNC:13831]	1265	1231	1240	1260	2639	2451	2682	2602	1877.03	-0.9	0.05	-19.28	8.131e-83	3.92e-81
ENSG00000185432	METTL7A	methyltransferase like 7A [Source:HGNC Symbol;Acc:HGNC:24550]	33	44	32	38	423	312	332	298	179.67	-2.97	0.15	-19.24	1.752e-82	8.434e-81
ENSG00000136783	NIPSNAP3A	nipsnap homolog 3A [Source:HGNC Symbol;Acc:HGNC:23619]	337	326	387	351	1057	920	1005	958	647.45	-1.33	0.07	-19.24	1.84e-82	8.844e-81
ENSG00000123983	ACSL3	acyl-CoA synthetase long chain family member 3 [Source:HGNC Symbol;Acc:HGNC:3570]	1977	2029	2017	1970	4513	3792	4232	4038	2998.66	-0.9	0.05	-19.23	2.212e-82	1.062e-80
ENSG00000163347	CLDN1	claudin 1 [Source:HGNC Symbol;Acc:HGNC:2032]	299	344	386	389	60	36	76	48	211.21	2.76	0.14	19.22	2.36e-82	1.131e-80
ENSG00000178904	DPY19L3	dpy-19 like C-mannosyltransferase 3 [Source:HGNC Symbol;Acc:HGNC:27120]	1519	1614	1603	1623	971	905	923	864	1263.66	0.94	0.05	19.22	2.435e-82	1.165e-80
ENSG00000233276	GPX1	glutathione peroxidase 1 [Source:HGNC Symbol;Acc:HGNC:4553]	14982	14915	15208	14948	11775	11112	11304	10969	13182.7	0.56	0.03	19.22	2.448e-82	1.17e-80
ENSG00000142945	KIF2C	kinesin family member 2C [Source:HGNC Symbol;Acc:HGNC:6393]	30	16	23	36	341	306	312	252	156.11	-3.25	0.17	-19.21	2.856e-82	1.363e-80
ENSG00000172428	COPS9	COP9 signalosome subunit 9 [Source:HGNC Symbol;Acc:HGNC:21314]	482	472	527	475	1242	1201	1212	1213	830	-1.16	0.06	-19.21	3.08e-82	1.468e-80
ENSG00000170876	TMEM43	transmembrane protein 43 [Source:HGNC Symbol;Acc:HGNC:28472]	2913	2786	2939	2897	5330	5059	5376	5090	3967.83	-0.7	0.04	-19.19	4.796e-82	2.282e-80
ENSG00000132481	TRIM47	tripartite motif containing 47 [Source:HGNC Symbol;Acc:HGNC:19020]	539	554	633	664	1565	1434	1556	1459	1021.12	-1.18	0.06	-19.18	5.862e-82	2.785e-80
ENSG00000173482	PTPRM	protein tyrosine phosphatase, receptor type M [Source:HGNC Symbol;Acc:HGNC:9675]	2577	2594	2722	2675	1655	1695	1654	1640	2166.48	0.82	0.04	19.17	6.049e-82	2.87e-80
ENSG00000197136	PCNX3	pecanex 3 [Source:HGNC Symbol;Acc:HGNC:18760]	1489	1526	1533	1642	3041	2997	3054	2844	2216.54	-0.79	0.04	-19.16	7.945e-82	3.764e-80
ENSG00000111348	ARHGDIB	Rho GDP dissociation inhibitor beta [Source:HGNC Symbol;Acc:HGNC:679]	18429	18510	17881	17880	13290	11648	12251	11559	15259	0.73	0.04	19.14	1.124e-81	5.317e-80
ENSG00000116774	OLFML3	olfactomedin like 3 [Source:HGNC Symbol;Acc:HGNC:24956]	463	431	402	390	117	106	118	87	271.19	2.1	0.11	19.13	1.437e-81	6.785e-80
ENSG00000101347	SAMHD1	SAM and HD domain containing deoxynucleoside triphosphate triphosphohydrolase 1 [Source:HGNC Symbol;Acc:HGNC:15925]	758	838	669	752	2313	2001	2268	1853	1387.46	-1.32	0.07	-19.12	1.737e-81	8.194e-80
ENSG00000088888	MAVS	mitochondrial antiviral signaling protein [Source:HGNC Symbol;Acc:HGNC:29233]	3001	3163	3165	3203	5867	5527	6070	5606	4358.92	-0.73	0.04	-19.11	2.159e-81	1.017e-79
ENSG00000159840	ZYX	zyxin [Source:HGNC Symbol;Acc:HGNC:13200]	22581	23430	23460	23065	16969	14448	15745	14777	19405.7	0.73	0.04	19.1	2.327e-81	1.094e-79
ENSG00000078053	AMPH	amphiphysin [Source:HGNC Symbol;Acc:HGNC:471]	72	43	74	72	394	392	404	368	217.72	-2.38	0.12	-19.1	2.411e-81	1.132e-79
ENSG00000011523	CEP68	centrosomal protein 68 [Source:HGNC Symbol;Acc:HGNC:29076]	918	1002	1028	1025	2178	2044	2100	2061	1507.93	-0.92	0.05	-19.09	2.879e-81	1.35e-79
ENSG00000157554	ERG	ETS transcription factor ERG [Source:HGNC Symbol;Acc:HGNC:3446]	5034	5135	4975	5069	10867	9187	9825	9848	7326.53	-0.82	0.04	-19.08	3.802e-81	1.78e-79
ENSG00000188229	TUBB4B	tubulin beta 4B class IVb [Source:HGNC Symbol;Acc:HGNC:20771]	3685	3624	3681	3802	7730	6848	7198	6371	5248.76	-0.77	0.04	-19.07	4.477e-81	2.094e-79
ENSG00000213626	LBH	limb bud and heart development [Source:HGNC Symbol;Acc:HGNC:29532]	1409	1503	1392	1437	705	662	756	745	1089.88	1.15	0.06	19.06	5.331e-81	2.489e-79
ENSG00000175040	CHST2	carbohydrate sulfotransferase 2 [Source:HGNC Symbol;Acc:HGNC:1970]	3335	3447	3543	3655	2408	2235	2371	2259	2921.87	0.74	0.04	19.06	5.458e-81	2.545e-79
ENSG00000138185	ENTPD1	ectonucleoside triphosphate diphosphohydrolase 1 [Source:HGNC Symbol;Acc:HGNC:3363]	926	890	858	911	2119	1857	1989	1900	1395.79	-0.98	0.05	-19.05	6.87e-81	3.199e-79
ENSG00000184384	MAML2	mastermind like transcriptional coactivator 2 [Source:HGNC Symbol;Acc:HGNC:16259]	1924	2158	2000	2080	1157	888	997	958	1539.05	1.18	0.06	19.04	7.58e-81	3.524e-79
ENSG00000167617	CDC42EP5	CDC42 effector protein 5 [Source:HGNC Symbol;Acc:HGNC:17408]	1896	1925	1980	2104	1222	1204	1169	1142	1592.48	0.89	0.05	19.04	8.123e-81	3.771e-79
ENSG00000049449	RCN1	reticulocalbin 1 [Source:HGNC Symbol;Acc:HGNC:9934]	3686	3725	3769	3745	7420	6549	6727	6632	5172.98	-0.72	0.04	-19.03	8.946e-81	4.147e-79
ENSG00000187742	SECISBP2	SECIS binding protein 2 [Source:HGNC Symbol;Acc:HGNC:30972]	1561	1573	1595	1606	959	865	951	895	1261.53	0.94	0.05	19.02	1.132e-80	5.24e-79
ENSG00000134470	IL15RA	interleukin 15 receptor subunit alpha [Source:HGNC Symbol;Acc:HGNC:5978]	298	347	383	337	1013	1017	1030	904	645.52	-1.38	0.07	-19.02	1.174e-80	5.427e-79
ENSG00000134001	EIF2S1	eukaryotic translation initiation factor 2 subunit alpha [Source:HGNC Symbol;Acc:HGNC:3265]	2011	2028	2007	2077	4075	3660	4094	3786	2902.93	-0.79	0.04	-19.01	1.331e-80	6.143e-79
ENSG00000017483	SLC38A5	solute carrier family 38 member 5 [Source:HGNC Symbol;Acc:HGNC:18070]	83	95	71	91	486	386	462	434	252.73	-2.19	0.12	-19.01	1.523e-80	7.022e-79
ENSG00000159216	RUNX1	runt related transcription factor 1 [Source:HGNC Symbol;Acc:HGNC:10471]	1286	1308	1344	1414	788	722	740	669	1043.88	1.02	0.05	18.99	2.107e-80	9.699e-79
ENSG00000149932	TMEM219	transmembrane protein 219 [Source:HGNC Symbol;Acc:HGNC:25201]	2025	2073	2141	2173	1328	1314	1278	1276	1713.28	0.84	0.04	18.96	3.535e-80	1.625e-78
ENSG00000167325	RRM1	ribonucleotide reductase catalytic subunit M1 [Source:HGNC Symbol;Acc:HGNC:10451]	545	535	505	541	1819	1385	1520	1397	998.24	-1.36	0.07	-18.96	3.777e-80	1.734e-78
ENSG00000214018	RRM2P3	ribonucleotide reductase M2 polypeptide pseudogene 3 [Source:HGNC Symbol;Acc:HGNC:10455]	6	11	15	14	349	260	306	216	138.72	-4.16	0.22	-18.93	6.044e-80	2.77e-78
ENSG00000185947	ZNF267	zinc finger protein 267 [Source:HGNC Symbol;Acc:HGNC:13060]	1455	1431	1455	1428	780	720	823	783	1121.37	1.04	0.05	18.92	7.312e-80	3.347e-78
ENSG00000185127	C6orf120	chromosome 6 open reading frame 120 [Source:HGNC Symbol;Acc:HGNC:21247]	1755	1763	1857	1783	1069	979	1088	1030	1427.82	0.93	0.05	18.92	7.705e-80	3.522e-78
ENSG00000179833	SERTAD2	SERTA domain containing 2 [Source:HGNC Symbol;Acc:HGNC:30784]	1313	1319	1361	1296	747	626	700	686	1017.38	1.09	0.06	18.92	8.062e-80	3.68e-78
ENSG00000186193	SAPCD2	suppressor APC domain containing 2 [Source:HGNC Symbol;Acc:HGNC:28055]	18	27	36	29	394	328	289	266	164.46	-3.25	0.17	-18.92	8.469e-80	3.861e-78
ENSG00000137509	PRCP	prolylcarboxypeptidase [Source:HGNC Symbol;Acc:HGNC:9344]	11114	11123	11125	11082	7523	6817	7628	7409	9280.9	0.75	0.04	18.9	1.183e-79	5.384e-78
ENSG00000136295	TTYH3	tweety family member 3 [Source:HGNC Symbol;Acc:HGNC:22222]	34741	36271	36492	36384	26914	23381	25769	24180	30638.6	0.67	0.04	18.89	1.471e-79	6.689e-78
ENSG00000215717	TMEM167B	transmembrane protein 167B [Source:HGNC Symbol;Acc:HGNC:30187]	633	703	707	749	1731	1563	1773	1718	1165.16	-1.13	0.06	-18.88	1.803e-79	8.186e-78
ENSG00000084112	SSH1	slingshot protein phosphatase 1 [Source:HGNC Symbol;Acc:HGNC:30579]	6790	7897	7279	7244	4437	3980	4321	4287	5830.56	0.93	0.05	18.86	2.297e-79	1.041e-77
ENSG00000186918	ZNF395	zinc finger protein 395 [Source:HGNC Symbol;Acc:HGNC:18737]	101	95	126	118	548	487	455	470	288.39	-1.98	0.1	-18.86	2.535e-79	1.148e-77
ENSG00000235957	COX7CP1	cytochrome c oxidase subunit 7C pseudogene 1 [Source:HGNC Symbol;Acc:HGNC:2293]	447	431	368	406	92	87	114	109	263.84	2.15	0.11	18.85	2.798e-79	1.265e-77
ENSG00000085719	CPNE3	copine 3 [Source:HGNC Symbol;Acc:HGNC:2316]	1210	1304	1339	1387	3268	2676	3024	2940	2088.17	-1.03	0.05	-18.85	3.054e-79	1.379e-77
ENSG00000173848	NET1	neuroepithelial cell transforming 1 [Source:HGNC Symbol;Acc:HGNC:14592]	1908	1962	1971	1923	1234	1134	1225	1128	1572.44	0.87	0.05	18.85	3.168e-79	1.428e-77
ENSG00000132475	H3F3B	H3 histone family member 3B [Source:HGNC Symbol;Acc:HGNC:4765]	11702	11764	12146	12114	9368	8400	8813	8440	10371.5	0.6	0.03	18.84	3.341e-79	1.504e-77
ENSG00000137185	ZSCAN9	zinc finger and SCAN domain containing 9 [Source:HGNC Symbol;Acc:HGNC:12984]	882	864	903	904	452	439	447	414	671.39	1.17	0.06	18.83	4.283e-79	1.925e-77
ENSG00000103222	ABCC1	ATP binding cassette subfamily C member 1 [Source:HGNC Symbol;Acc:HGNC:51]	2150	2451	2211	2329	4830	4525	4649	4694	3401.09	-0.88	0.05	-18.83	4.637e-79	2.082e-77
ENSG00000198517	MAFK	MAF bZIP transcription factor K [Source:HGNC Symbol;Acc:HGNC:6782]	2413	2308	2299	2543	1278	1398	1207	1123	1841.14	1.08	0.06	18.82	5.398e-79	2.42e-77
ENSG00000176749	CDK5R1	cyclin dependent kinase 5 regulatory subunit 1 [Source:HGNC Symbol;Acc:HGNC:1775]	848	856	864	923	449	354	400	361	640.76	1.3	0.07	18.82	5.554e-79	2.486e-77
ENSG00000123485	HJURP	Holliday junction recognition protein [Source:HGNC Symbol;Acc:HGNC:25444]	59	69	58	58	422	410	341	339	209.99	-2.43	0.13	-18.81	5.996e-79	2.681e-77
ENSG00000109572	CLCN3	chloride voltage-gated channel 3 [Source:HGNC Symbol;Acc:HGNC:2021]	5684	5999	5901	5823	3947	3437	3939	3624	4824.6	0.8	0.04	18.81	6.151e-79	2.746e-77
ENSG00000204301	NOTCH4	notch 4 [Source:HGNC Symbol;Acc:HGNC:7884]	1478	1300	1472	1482	3067	3258	3059	2994	2209.67	-0.96	0.05	-18.81	6.599e-79	2.942e-77
ENSG00000149798	CDC42EP2	CDC42 effector protein 2 [Source:HGNC Symbol;Acc:HGNC:16263]	2520	2644	2608	2640	1692	1614	1679	1660	2146.17	0.8	0.04	18.8	7.11e-79	3.166e-77
ENSG00000165406	2008-03-01	membrane associated ring-CH-type finger 8 [Source:HGNC Symbol;Acc:HGNC:23356]	2060	2173	2080	2123	1287	1195	1329	1239	1699.42	0.89	0.05	18.78	1.177e-78	5.234e-77
ENSG00000153879	CEBPG	CCAAT enhancer binding protein gamma [Source:HGNC Symbol;Acc:HGNC:1837]	810	762	868	842	1976	1754	1797	1748	1286.37	-0.99	0.05	-18.74	2.184e-78	9.696e-77
ENSG00000123505	AMD1	adenosylmethionine decarboxylase 1 [Source:HGNC Symbol;Acc:HGNC:457]	1559	1602	1600	1612	3349	2927	3226	3038	2311.35	-0.82	0.04	-18.74	2.227e-78	9.875e-77
ENSG00000140157	NIPA2	NIPA magnesium transporter 2 [Source:HGNC Symbol;Acc:HGNC:17044]	1280	1313	1235	1316	2739	2457	2646	2514	1893.5	-0.86	0.05	-18.72	3.543e-78	1.569e-76
ENSG00000012048	BRCA1	BRCA1, DNA repair associated [Source:HGNC Symbol;Acc:HGNC:1100]	54	48	57	60	396	324	364	306	192.12	-2.46	0.13	-18.69	5.546e-78	2.453e-76
ENSG00000213190	MLLT11	MLLT11, transcription factor 7 cofactor [Source:HGNC Symbol;Acc:HGNC:16997]	2219	2421	2557	2557	5301	4649	5231	4928	3645.27	-0.89	0.05	-18.67	9.226e-78	4.074e-76
ENSG00000105011	ASF1B	anti-silencing function 1B histone chaperone [Source:HGNC Symbol;Acc:HGNC:20996]	11	21	31	24	388	301	278	256	155.04	-3.49	0.19	-18.67	9.53e-78	4.203e-76
ENSG00000256849	TCP1P3	t-complex 1 pseudogene 3 [Source:HGNC Symbol;Acc:HGNC:21630]	280	248	229	251	855	725	821	796	508.72	-1.5	0.08	-18.65	1.222e-77	5.381e-76
ENSG00000166949	SMAD3	SMAD family member 3 [Source:HGNC Symbol;Acc:HGNC:6769]	3270	3293	3481	3415	6337	6099	6635	6457	4771.9	-0.77	0.04	-18.65	1.248e-77	5.487e-76
ENSG00000139508	SLC46A3	solute carrier family 46 member 3 [Source:HGNC Symbol;Acc:HGNC:27501]	247	253	258	276	809	743	741	792	499.09	-1.42	0.08	-18.64	1.429e-77	6.275e-76
ENSG00000259032	ENSAP2	endosulfine alpha pseudogene 2 [Source:HGNC Symbol;Acc:HGNC:20011]	135	124	135	134	520	526	488	476	306	-1.76	0.09	-18.63	1.681e-77	7.376e-76
ENSG00000147649	MTDH	metadherin [Source:HGNC Symbol;Acc:HGNC:29608]	3680	3926	3871	3688	7912	6886	7642	6937	5444.68	-0.8	0.04	-18.62	2.027e-77	8.879e-76
ENSG00000164574	GALNT10	polypeptide N-acetylgalactosaminyltransferase 10 [Source:HGNC Symbol;Acc:HGNC:19873]	4312	4616	4429	4293	2723	2511	2824	2301	3529.99	0.92	0.05	18.62	2.416e-77	1.057e-75
ENSG00000136231	IGF2BP3	insulin like growth factor 2 mRNA binding protein 3 [Source:HGNC Symbol;Acc:HGNC:28868]	1721	1713	1711	1706	1085	1000	991	899	1364.74	0.93	0.05	18.61	2.555e-77	1.116e-75
ENSG00000211460	TSN	translin [Source:HGNC Symbol;Acc:HGNC:12379]	1823	1844	1945	2000	3770	3443	3729	3577	2707.04	-0.78	0.04	-18.6	3.018e-77	1.317e-75
ENSG00000169607	CKAP2L	cytoskeleton associated protein 2 like [Source:HGNC Symbol;Acc:HGNC:26877]	12	13	14	6	314	243	252	213	125.98	-4.06	0.22	-18.6	3.036e-77	1.323e-75
ENSG00000197982	C1orf122	chromosome 1 open reading frame 122 [Source:HGNC Symbol;Acc:HGNC:24789]	430	459	518	470	1180	1196	1186	1143	800.29	-1.17	0.06	-18.6	3.521e-77	1.532e-75
ENSG00000240694	PNMA2	PNMA family member 2 [Source:HGNC Symbol;Acc:HGNC:9159]	94	97	83	68	462	411	443	384	244.95	-2.12	0.11	-18.57	5.81e-77	2.525e-75
ENSG00000132591	ERAL1	Era like 12S mitochondrial rRNA chaperone 1 [Source:HGNC Symbol;Acc:HGNC:3424]	500	526	513	504	1420	1265	1210	1198	867.21	-1.16	0.06	-18.57	5.868e-77	2.546e-75
ENSG00000253676	TAGLN2P1	transgelin 2 pseudogene 1 [Source:HGNC Symbol;Acc:HGNC:21739]	2238	2202	2260	2313	4467	4014	4147	3887	3124.5	-0.72	0.04	-18.56	6.509e-77	2.821e-75
ENSG00000214114	MYCBP	MYC binding protein [Source:HGNC Symbol;Acc:HGNC:7554]	110	106	123	101	474	458	444	455	273.49	-1.88	0.1	-18.56	6.912e-77	2.992e-75
ENSG00000171388	APLN	apelin [Source:HGNC Symbol;Acc:HGNC:16665]	36657	37959	36523	36495	27775	26121	27780	26154	32034.9	0.6	0.03	18.55	7.732e-77	3.342e-75
ENSG00000163697	APBB2	amyloid beta precursor protein binding family B member 2 [Source:HGNC Symbol;Acc:HGNC:582]	8484	8746	8264	8435	5495	5060	5668	5468	6999.26	0.79	0.04	18.55	8.831e-77	3.812e-75
ENSG00000152518	ZFP36L2	ZFP36 ring finger protein like 2 [Source:HGNC Symbol;Acc:HGNC:1108]	1914	1874	1953	1997	4594	3804	4017	3749	2914.98	-0.91	0.05	-18.53	1.145e-76	4.936e-75
ENSG00000090889	KIF4A	kinesin family member 4A [Source:HGNC Symbol;Acc:HGNC:13339]	47	53	66	64	467	349	416	324	212.84	-2.54	0.14	-18.51	1.647e-76	7.092e-75
ENSG00000177125	ZBTB34	zinc finger and BTB domain containing 34 [Source:HGNC Symbol;Acc:HGNC:31446]	1363	1436	1370	1344	772	702	762	749	1073.67	1.03	0.06	18.5	1.937e-76	8.33e-75
ENSG00000071537	SEL1L	SEL1L, ERAD E3 ligase adaptor subunit [Source:HGNC Symbol;Acc:HGNC:10717]	2276	2252	2224	2145	5185	4355	5251	4921	3487.66	-0.99	0.05	-18.48	2.982e-76	1.28e-74
ENSG00000143514	TP53BP2	tumor protein p53 binding protein 2 [Source:HGNC Symbol;Acc:HGNC:12000]	2734	2716	2729	2725	1813	1535	1685	1656	2215.35	0.85	0.05	18.46	4.503e-76	1.931e-74
ENSG00000010404	IDS	iduronate 2-sulfatase [Source:HGNC Symbol;Acc:HGNC:5389]	1305	1360	1306	1324	2901	2542	2819	2780	1994.66	-0.91	0.05	-18.44	6.225e-76	2.666e-74
ENSG00000168476	REEP4	receptor accessory protein 4 [Source:HGNC Symbol;Acc:HGNC:26176]	250	274	300	263	825	790	776	744	511.64	-1.37	0.07	-18.44	6.761e-76	2.892e-74
ENSG00000134308	YWHAQ	tyrosine 3-monooxygenase/tryptophan 5-monooxygenase activation protein theta [Source:HGNC Symbol;Acc:HGNC:12854]	6651	6759	7117	6808	13805	11802	12706	12221	9529.59	-0.73	0.04	-18.43	7.122e-76	3.042e-74
ENSG00000203880	PCMTD2	protein-L-isoaspartate (D-aspartate) O-methyltransferase domain containing 2 [Source:HGNC Symbol;Acc:HGNC:15882]	1785	1593	1783	1738	963	904	1012	939	1352.89	1	0.05	18.42	9.568e-76	4.082e-74
ENSG00000129353	SLC44A2	solute carrier family 44 member 2 [Source:HGNC Symbol;Acc:HGNC:17292]	2836	2849	2835	2851	5452	4937	5036	4982	3893.09	-0.69	0.04	-18.4	1.358e-75	5.785e-74
ENSG00000135476	ESPL1	extra spindle pole bodies like 1, separase [Source:HGNC Symbol;Acc:HGNC:16856]	38	29	32	24	370	320	275	257	159.8	-3.04	0.17	-18.39	1.641e-75	6.981e-74
ENSG00000106086	PLEKHA8	pleckstrin homology domain containing A8 [Source:HGNC Symbol;Acc:HGNC:30037]	1687	1726	1613	1646	965	858	994	865	1307.16	1.01	0.05	18.38	1.918e-75	8.148e-74
ENSG00000163661	PTX3	pentraxin 3 [Source:HGNC Symbol;Acc:HGNC:9692]	25145	25301	30027	28585	17537	15690	16733	15479	21969.4	0.89	0.05	18.36	2.67e-75	1.133e-73
ENSG00000122641	INHBA	inhibin subunit beta A [Source:HGNC Symbol;Acc:HGNC:6066]	2624	2810	2591	2835	6078	5109	5795	5615	4083.72	-0.9	0.05	-18.36	2.684e-75	1.138e-73
ENSG00000004142	POLDIP2	DNA polymerase delta interacting protein 2 [Source:HGNC Symbol;Acc:HGNC:23781]	1765	1719	1784	1838	3495	3259	3307	3068	2476.26	-0.73	0.04	-18.36	2.739e-75	1.159e-73
ENSG00000179241	LDLRAD3	low density lipoprotein receptor class A domain containing 3 [Source:HGNC Symbol;Acc:HGNC:27046]	689	671	689	693	1693	1457	1608	1439	1088.42	-1.02	0.06	-18.33	5.12e-75	2.165e-73
ENSG00000167747	C19orf48	chromosome 19 open reading frame 48 [Source:HGNC Symbol;Acc:HGNC:29667]	702	651	728	715	1831	1662	1567	1518	1140.38	-1.08	0.06	-18.32	5.454e-75	2.303e-73
ENSG00000146678	IGFBP1	insulin like growth factor binding protein 1 [Source:HGNC Symbol;Acc:HGNC:5469]	2	2	5	3	305	221	267	226	121.34	-5.31	0.29	-18.28	1.188e-74	5.007e-73
ENSG00000009335	UBE3C	ubiquitin protein ligase E3C [Source:HGNC Symbol;Acc:HGNC:16803]	5633	5917	5709	5577	3971	3604	3870	3757	4781.34	0.74	0.04	18.26	1.753e-74	7.383e-73
ENSG00000182149	IST1	IST1, ESCRT-III associated factor [Source:HGNC Symbol;Acc:HGNC:28977]	4259	4212	4175	4185	3094	2909	2943	2817	3589.28	0.67	0.04	18.26	1.88e-74	7.905e-73
ENSG00000164253	WDR41	WD repeat domain 41 [Source:HGNC Symbol;Acc:HGNC:25601]	337	352	383	378	1141	926	989	961	662.61	-1.31	0.07	-18.25	2.134e-74	8.961e-73
ENSG00000013297	CLDN11	claudin 11 [Source:HGNC Symbol;Acc:HGNC:8514]	2225	2167	2097	2035	4792	4111	4550	4152	3189.23	-0.89	0.05	-18.25	2.215e-74	9.29e-73
ENSG00000076382	SPAG5	sperm associated antigen 5 [Source:HGNC Symbol;Acc:HGNC:13452]	68	64	54	74	481	410	389	323	222.38	-2.41	0.13	-18.24	2.717e-74	1.138e-72
ENSG00000117758	STX12	syntaxin 12 [Source:HGNC Symbol;Acc:HGNC:11430]	5070	5125	5263	5040	3717	3351	3475	3455	4332.77	0.7	0.04	18.23	2.956e-74	1.237e-72
ENSG00000092108	SCFD1	sec1 family domain containing 1 [Source:HGNC Symbol;Acc:HGNC:20726]	605	553	573	577	252	218	222	224	410.03	1.47	0.08	18.23	3.217e-74	1.344e-72
ENSG00000133597	ADCK2	aarF domain containing kinase 2 [Source:HGNC Symbol;Acc:HGNC:19039]	154	142	162	165	606	590	583	484	347.8	-1.69	0.09	-18.22	3.648e-74	1.522e-72
ENSG00000155252	PI4K2A	phosphatidylinositol 4-kinase type 2 alpha [Source:HGNC Symbol;Acc:HGNC:30031]	635	648	634	637	1463	1346	1455	1368	998	-0.99	0.05	-18.2	5.365e-74	2.236e-72
ENSG00000166510	CCDC68	coiled-coil domain containing 68 [Source:HGNC Symbol;Acc:HGNC:24350]	15	15	15	8	299	222	236	217	121.46	-3.8	0.21	-18.2	5.618e-74	2.339e-72
ENSG00000006715	VPS41	VPS41, HOPS complex subunit [Source:HGNC Symbol;Acc:HGNC:12713]	883	886	926	899	2041	1811	2087	2004	1406.72	-0.99	0.05	-18.19	5.897e-74	2.451e-72
ENSG00000154127	UBASH3B	ubiquitin associated and SH3 domain containing B [Source:HGNC Symbol;Acc:HGNC:29884]	907	888	892	934	2093	1804	2045	1835	1389.65	-0.95	0.05	-18.19	5.94e-74	2.466e-72
ENSG00000066117	SMARCD1	SWI/SNF related, matrix associated, actin dependent regulator of chromatin, subfamily d, member 1 [Source:HGNC Symbol;Acc:HGNC:11106]	1680	1727	1770	1712	3420	3129	3191	3086	2412.82	-0.74	0.04	-18.19	6.004e-74	2.488e-72
ENSG00000170542	SERPINB9	serpin family B member 9 [Source:HGNC Symbol;Acc:HGNC:8955]	2766	2884	2956	2946	5752	5038	5599	5403	4079.72	-0.76	0.04	-18.19	6.007e-74	2.488e-72
ENSG00000114978	MOB1A	MOB kinase activator 1A [Source:HGNC Symbol;Acc:HGNC:16015]	2648	2844	2896	2916	5913	5119	5894	5271	4093.11	-0.82	0.05	-18.17	8.422e-74	3.483e-72
ENSG00000198873	GRK5	G protein-coupled receptor kinase 5 [Source:HGNC Symbol;Acc:HGNC:4544]	2250	2301	2371	2410	1515	1515	1571	1441	1933.18	0.78	0.04	18.17	9.348e-74	3.861e-72
ENSG00000166275	BORCS7	BLOC-1 related complex subunit 7 [Source:HGNC Symbol;Acc:HGNC:23516]	254	261	248	263	845	692	838	746	501.77	-1.44	0.08	-18.16	1.14e-73	4.703e-72
ENSG00000128923	MINDY2	MINDY lysine 48 deubiquitinase 2 [Source:HGNC Symbol;Acc:HGNC:26954]	350	375	334	345	1045	876	1035	958	644.9	-1.32	0.07	-18.16	1.143e-73	4.708e-72
ENSG00000161653	NAGS	N-acetylglutamate synthase [Source:HGNC Symbol;Acc:HGNC:17996]	53	44	53	44	351	294	322	285	172.73	-2.48	0.14	-18.15	1.225e-73	5.042e-72
ENSG00000145431	PDGFC	platelet derived growth factor C [Source:HGNC Symbol;Acc:HGNC:8801]	1161	1253	1139	1175	624	520	595	594	893.96	1.16	0.06	18.14	1.624e-73	6.675e-72
ENSG00000135312	HTR1B	5-hydroxytryptamine receptor 1B [Source:HGNC Symbol;Acc:HGNC:5287]	1008	979	905	946	2254	2290	2411	1968	1553.29	-1.06	0.06	-18.12	2.15e-73	8.827e-72
ENSG00000167987	VPS37C	VPS37C, ESCRT-I subunit [Source:HGNC Symbol;Acc:HGNC:26097]	499	485	502	480	1228	1128	1137	1139	803.29	-1.08	0.06	-18.1	3.069e-73	1.258e-71
ENSG00000160767	FAM189B	family with sequence similarity 189 member B [Source:HGNC Symbol;Acc:HGNC:1233]	1491	1485	1476	1500	3227	2879	2863	2745	2158.51	-0.82	0.05	-18.09	3.529e-73	1.445e-71
ENSG00000121060	TRIM25	tripartite motif containing 25 [Source:HGNC Symbol;Acc:HGNC:12932]	3544	3690	3574	3534	7160	6290	6628	6235	4976.41	-0.72	0.04	-18.08	4.477e-73	1.831e-71
ENSG00000101782	RIOK3	RIO kinase 3 [Source:HGNC Symbol;Acc:HGNC:11451]	1661	1633	1657	1665	3292	2973	3134	3102	2339.36	-0.77	0.04	-18.07	5.74e-73	2.344e-71
ENSG00000196776	CD47	CD47 molecule [Source:HGNC Symbol;Acc:HGNC:1682]	694	641	714	722	1572	1482	1631	1571	1100.19	-1.02	0.06	-18.07	5.845e-73	2.384e-71
ENSG00000111669	TPI1	triosephosphate isomerase 1 [Source:HGNC Symbol;Acc:HGNC:12009]	5046	4977	4947	4940	8716	8229	8556	7919	6543.78	-0.59	0.03	-18.06	6.718e-73	2.737e-71
ENSG00000176619	LMNB2	lamin B2 [Source:HGNC Symbol;Acc:HGNC:6638]	2631	2738	2761	2917	5935	5153	5682	4908	3996.61	-0.82	0.05	-18.05	7.621e-73	3.101e-71
ENSG00000172115	CYCS	cytochrome c, somatic [Source:HGNC Symbol;Acc:HGNC:19986]	1635	1645	1703	1710	3695	3086	3543	3354	2487.07	-0.88	0.05	-18.04	9.22e-73	3.747e-71
ENSG00000268027	AC243960.1	novel transcript, sense intronic to CEACAM21	254	261	254	288	50	44	61	50	162.43	2.46	0.14	18.03	1.18e-72	4.79e-71
ENSG00000116649	SRM	spermidine synthase [Source:HGNC Symbol;Acc:HGNC:11296]	1875	1754	1894	1867	3890	3397	3680	3350	2652.9	-0.8	0.04	-18.03	1.209e-72	4.899e-71
ENSG00000153046	CDYL	chromodomain Y like [Source:HGNC Symbol;Acc:HGNC:1811]	1409	1342	1429	1359	823	654	724	652	1060.67	1.1	0.06	18.01	1.735e-72	7.024e-71
ENSG00000100292	HMOX1	heme oxygenase 1 [Source:HGNC Symbol;Acc:HGNC:5013]	927	931	1270	1162	4863	5029	5417	5326	2995.92	-2.08	0.12	-18	1.823e-72	7.371e-71
ENSG00000213064	SFT2D2	SFT2 domain containing 2 [Source:HGNC Symbol;Acc:HGNC:25140]	555	574	578	557	1605	1275	1604	1452	995.41	-1.23	0.07	-18	1.867e-72	7.539e-71
ENSG00000226415	TPI1P1	triosephosphate isomerase 1 pseudogene 1 [Source:HGNC Symbol;Acc:HGNC:35449]	3624	3484	3703	3724	6425	6017	6254	5866	4795.98	-0.6	0.03	-17.99	2.379e-72	9.594e-71
ENSG00000213463	SYNJ2BP	synaptojanin 2 binding protein [Source:HGNC Symbol;Acc:HGNC:18955]	1141	1230	1185	1143	646	583	662	567	904.59	1.08	0.06	17.99	2.395e-72	9.648e-71
ENSG00000101445	PPP1R16B	protein phosphatase 1 regulatory subunit 16B [Source:HGNC Symbol;Acc:HGNC:15850]	6369	6757	6778	6507	4604	4453	4726	4492	5611.42	0.68	0.04	17.99	2.495e-72	1.004e-70
ENSG00000100918	REC8	REC8 meiotic recombination protein [Source:HGNC Symbol;Acc:HGNC:16879]	175	145	149	163	634	586	579	495	352.64	-1.69	0.09	-17.98	2.57e-72	1.033e-70
ENSG00000146535	GNA12	G protein subunit alpha 12 [Source:HGNC Symbol;Acc:HGNC:4380]	5983	6125	6135	6102	4638	4117	4397	4163	5226.09	0.64	0.04	17.98	2.74e-72	1.1e-70
ENSG00000137033	IL33	interleukin 33 [Source:HGNC Symbol;Acc:HGNC:16028]	302	302	387	406	1120	1013	1135	1151	703.74	-1.5	0.08	-17.97	3.13e-72	1.255e-70
ENSG00000156642	NPTN	neuroplastin [Source:HGNC Symbol;Acc:HGNC:17867]	1414	1403	1395	1400	3090	2620	2974	2837	2091.94	-0.88	0.05	-17.95	4.753e-72	1.903e-70
ENSG00000072310	SREBF1	sterol regulatory element binding transcription factor 1 [Source:HGNC Symbol;Acc:HGNC:11289]	1767	1752	1746	1847	3488	3466	3338	3081	2506.1	-0.76	0.04	-17.93	7.151e-72	2.86e-70
ENSG00000234036	TXNP6	thioredoxin pseudogene 6 [Source:HGNC Symbol;Acc:HGNC:49486]	372	363	401	361	1014	943	948	886	642.46	-1.18	0.07	-17.93	7.46e-72	2.98e-70
ENSG00000154945	ANKRD40	ankyrin repeat domain 40 [Source:HGNC Symbol;Acc:HGNC:28233]	2059	2121	2078	2087	1393	1191	1309	1226	1695.18	0.85	0.05	17.92	8.303e-72	3.312e-70
ENSG00000153179	RASSF3	Ras association domain family member 3 [Source:HGNC Symbol;Acc:HGNC:14271]	1564	1659	1521	1642	3386	3021	3435	3263	2380.49	-0.88	0.05	-17.91	9.293e-72	3.703e-70
ENSG00000131016	AKAP12	A-kinase anchoring protein 12 [Source:HGNC Symbol;Acc:HGNC:370]	46869	54896	49022	48096	30909	25377	28041	27478	39209.6	0.98	0.05	17.91	9.37e-72	3.729e-70
ENSG00000180211	FO393411.1	pseudogene similar to part of ribosomal protein L23 RPL23	7811	7895	8299	8193	6207	5832	6185	5798	7044.05	0.57	0.03	17.91	1.052e-71	4.181e-70
ENSG00000169710	FASN	fatty acid synthase [Source:HGNC Symbol;Acc:HGNC:3594]	6271	7525	6359	6783	15819	14440	14221	13603	10367.3	-0.95	0.05	-17.9	1.184e-71	4.701e-70
ENSG00000218350	LYPLA1P3	lysophospholipase I pseudogene 3 [Source:HGNC Symbol;Acc:HGNC:44007]	419	448	451	405	1185	1031	1078	1032	735.08	-1.17	0.07	-17.9	1.285e-71	5.096e-70
ENSG00000132912	DCTN4	dynactin subunit 4 [Source:HGNC Symbol;Acc:HGNC:15518]	1005	1013	1071	1025	2309	2027	2136	2197	1560.33	-0.92	0.05	-17.89	1.35e-71	5.346e-70
ENSG00000101447	FAM83D	family with sequence similarity 83 member D [Source:HGNC Symbol;Acc:HGNC:16122]	147	131	137	143	702	558	661	477	354.67	-1.92	0.11	-17.88	1.73e-71	6.844e-70
ENSG00000085063	CD59	CD59 molecule (CD59 blood group) [Source:HGNC Symbol;Acc:HGNC:1689]	17958	18812	19206	19427	33136	30110	32678	31332	24864.1	-0.6	0.03	-17.88	1.745e-71	6.895e-70
ENSG00000162591	MEGF6	multiple EGF like domains 6 [Source:HGNC Symbol;Acc:HGNC:3232]	1286	1232	1332	1428	3161	3129	2797	2632	2070.41	-1	0.06	-17.87	2.175e-71	8.583e-70
ENSG00000145365	TIFA	TRAF interacting protein with forkhead associated domain [Source:HGNC Symbol;Acc:HGNC:19075]	847	875	972	957	265	294	357	369	629.49	1.64	0.09	17.84	3.605e-71	1.421e-69
ENSG00000167779	IGFBP6	insulin like growth factor binding protein 6 [Source:HGNC Symbol;Acc:HGNC:5475]	71	58	76	70	398	362	350	316	203.8	-2.18	0.12	-17.83	3.805e-71	1.498e-69
ENSG00000167460	TPM4	tropomyosin 4 [Source:HGNC Symbol;Acc:HGNC:12013]	39361	40860	41033	40546	31079	26599	29025	26851	34547.4	0.66	0.04	17.83	4.232e-71	1.664e-69
ENSG00000184076	UQCR10	ubiquinol-cytochrome c reductase, complex III subunit X [Source:HGNC Symbol;Acc:HGNC:30863]	570	601	627	615	1337	1380	1404	1285	952.98	-1.01	0.06	-17.83	4.252e-71	1.67e-69
ENSG00000163399	ATP1A1	ATPase Na+/K+ transporting subunit alpha 1 [Source:HGNC Symbol;Acc:HGNC:799]	8517	8878	8659	8431	17628	14960	16121	15521	12079.6	-0.74	0.04	-17.82	4.724e-71	1.853e-69
ENSG00000183691	NOG	noggin [Source:HGNC Symbol;Acc:HGNC:7866]	269	327	288	307	78	50	47	59	183.4	2.44	0.14	17.82	5.284e-71	2.07e-69
ENSG00000169992	NLGN2	neuroligin 2 [Source:HGNC Symbol;Acc:HGNC:14290]	922	964	894	999	2126	2225	2022	1912	1470.85	-0.98	0.05	-17.78	9.576e-71	3.747e-69
ENSG00000157110	RBPMS	RNA binding protein, mRNA processing factor [Source:HGNC Symbol;Acc:HGNC:19097]	1205	1258	1137	1181	663	515	581	559	898.88	1.19	0.07	17.78	9.96e-71	3.892e-69
ENSG00000127990	SGCE	sarcoglycan epsilon [Source:HGNC Symbol;Acc:HGNC:10808]	311	317	276	294	952	798	865	791	557.81	-1.34	0.08	-17.75	1.717e-70	6.7e-69
ENSG00000015676	NUDCD3	NudC domain containing 3 [Source:HGNC Symbol;Acc:HGNC:22208]	2121	2230	2149	2261	4216	3870	4128	3710	3021.94	-0.71	0.04	-17.74	2.019e-70	7.87e-69
ENSG00000069329	VPS35	VPS35, retromer complex component [Source:HGNC Symbol;Acc:HGNC:13487]	2357	2404	2405	2366	4730	4146	4519	4412	3346.14	-0.75	0.04	-17.74	2.024e-70	7.88e-69
ENSG00000105372	RPS19	ribosomal protein S19 [Source:HGNC Symbol;Acc:HGNC:10402]	20046	20044	20165	19669	15958	15225	15461	14818	17705.7	0.53	0.03	17.74	2.218e-70	8.625e-69
ENSG00000134086	VHL	von Hippel-Lindau tumor suppressor [Source:HGNC Symbol;Acc:HGNC:12687]	2714	2927	2870	3017	1893	1786	1974	1760	2381.74	0.79	0.04	17.73	2.352e-70	9.139e-69
ENSG00000005469	CROT	carnitine O-octanoyltransferase [Source:HGNC Symbol;Acc:HGNC:2366]	934	879	874	811	424	349	374	393	639.64	1.33	0.07	17.73	2.662e-70	1.032e-68
ENSG00000101460	MAP1LC3A	microtubule associated protein 1 light chain 3 alpha [Source:HGNC Symbol;Acc:HGNC:6838]	879	851	918	946	477	470	424	416	680.7	1.15	0.07	17.73	2.663e-70	1.032e-68
ENSG00000244694	PTCHD4	patched domain containing 4 [Source:HGNC Symbol;Acc:HGNC:21345]	582	607	569	587	264	241	206	202	414.42	1.5	0.08	17.71	3.349e-70	1.296e-68
ENSG00000177464	GPR4	G protein-coupled receptor 4 [Source:HGNC Symbol;Acc:HGNC:4497]	938	946	1039	947	2336	1980	2096	1983	1494.91	-0.96	0.05	-17.71	3.39e-70	1.311e-68
ENSG00000105889	STEAP1B	STEAP family member 1B [Source:HGNC Symbol;Acc:HGNC:41907]	221	203	222	224	740	622	682	613	426.57	-1.45	0.08	-17.71	3.518e-70	1.358e-68
ENSG00000168300	PCMTD1	protein-L-isoaspartate (D-aspartate) O-methyltransferase domain containing 1 [Source:HGNC Symbol;Acc:HGNC:30483]	1697	1773	1663	1726	1093	991	1025	1017	1384.13	0.88	0.05	17.7	4.488e-70	1.731e-68
ENSG00000213096	ZNF254	zinc finger protein 254 [Source:HGNC Symbol;Acc:HGNC:13047]	889	914	855	879	462	393	434	436	666.37	1.18	0.07	17.67	6.942e-70	2.674e-68
ENSG00000156802	ATAD2	ATPase family, AAA domain containing 2 [Source:HGNC Symbol;Acc:HGNC:30123]	152	151	127	147	709	528	643	510	356.4	-1.87	0.11	-17.67	7.121e-70	2.74e-68
ENSG00000197217	ENTPD4	ectonucleoside triphosphate diphosphohydrolase 4 [Source:HGNC Symbol;Acc:HGNC:14573]	3004	2932	2864	2874	1827	1936	1835	1771	2397.28	0.81	0.05	17.66	9.053e-70	3.479e-68
ENSG00000184743	ATL3	atlastin GTPase 3 [Source:HGNC Symbol;Acc:HGNC:24526]	1414	1466	1429	1531	3339	2788	3375	3060	2243.84	-0.95	0.05	-17.66	9.312e-70	3.575e-68
ENSG00000139567	ACVRL1	activin A receptor like type 1 [Source:HGNC Symbol;Acc:HGNC:175]	6346	6217	6717	6792	11215	11063	10965	10297	8541.77	-0.59	0.03	-17.65	1.024e-69	3.928e-68
ENSG00000169554	ZEB2	zinc finger E-box binding homeobox 2 [Source:HGNC Symbol;Acc:HGNC:14881]	2469	2634	2487	2506	1563	1196	1292	1308	1952.55	1.06	0.06	17.65	1.033e-69	3.956e-68
ENSG00000166228	PCBD1	pterin-4 alpha-carbinolamine dehydratase 1 [Source:HGNC Symbol;Acc:HGNC:8646]	653	692	682	681	1519	1406	1440	1435	1038.1	-0.94	0.05	-17.64	1.173e-69	4.489e-68
ENSG00000224906	SRP14P1	signal recognition particle 14 pseudogene 1 [Source:HGNC Symbol;Acc:HGNC:33181]	831	805	756	870	403	352	398	374	606.8	1.24	0.07	17.64	1.262e-69	4.822e-68
ENSG00000125691	RPL23	ribosomal protein L23 [Source:HGNC Symbol;Acc:HGNC:10316]	11935	11725	12333	12428	9720	9137	9540	9111	10756.5	0.52	0.03	17.63	1.491e-69	5.69e-68
ENSG00000198408	OGA	O-GlcNAcase [Source:HGNC Symbol;Acc:HGNC:7056]	6262	6440	6183	6241	4567	4034	4204	4228	5296.55	0.71	0.04	17.61	2.053e-69	7.825e-68
ENSG00000171812	COL8A2	collagen type VIII alpha 2 chain [Source:HGNC Symbol;Acc:HGNC:2216]	52	42	59	52	368	286	319	294	175.88	-2.42	0.14	-17.6	2.276e-69	8.664e-68
ENSG00000184575	XPOT	exportin for tRNA [Source:HGNC Symbol;Acc:HGNC:12826]	1494	1497	1489	1482	3149	2707	3039	2841	2162.85	-0.82	0.05	-17.6	2.586e-69	9.834e-68
ENSG00000076067	RBMS2	RNA binding motif single stranded interacting protein 2 [Source:HGNC Symbol;Acc:HGNC:9909]	1404	1413	1278	1340	2817	2690	2956	2776	2036.7	-0.89	0.05	-17.59	3.155e-69	1.198e-67
ENSG00000150540	HNMT	histamine N-methyltransferase [Source:HGNC Symbol;Acc:HGNC:5028]	660	654	659	670	317	286	325	280	488.16	1.27	0.07	17.58	3.449e-69	1.309e-67
ENSG00000100596	SPTLC2	serine palmitoyltransferase long chain base subunit 2 [Source:HGNC Symbol;Acc:HGNC:11278]	2404	2654	2685	2663	5844	4832	5682	5278	3909.93	-0.9	0.05	-17.58	3.461e-69	1.312e-67
ENSG00000197355	UAP1L1	UDP-N-acetylglucosamine pyrophosphorylase 1 like 1 [Source:HGNC Symbol;Acc:HGNC:28082]	878	850	1029	984	2260	2553	2340	2078	1577.13	-1.15	0.07	-17.58	3.514e-69	1.33e-67
ENSG00000142949	PTPRF	protein tyrosine phosphatase, receptor type F [Source:HGNC Symbol;Acc:HGNC:9670]	19298	22000	21069	20842	14791	12807	13685	12879	17268.8	0.77	0.04	17.57	3.93e-69	1.486e-67
ENSG00000130193	THEM6	thioesterase superfamily member 6 [Source:HGNC Symbol;Acc:HGNC:29656]	350	334	352	414	1046	937	923	942	643.02	-1.25	0.07	-17.57	4.473e-69	1.689e-67
ENSG00000111199	TRPV4	transient receptor potential cation channel subfamily V member 4 [Source:HGNC Symbol;Acc:HGNC:18083]	165	150	166	179	582	524	532	552	344.5	-1.56	0.09	-17.56	4.813e-69	1.816e-67
ENSG00000146223	RPL7L1	ribosomal protein L7 like 1 [Source:HGNC Symbol;Acc:HGNC:21370]	1971	1911	1937	2000	3786	3380	3620	3441	2699.46	-0.71	0.04	-17.55	5.68e-69	2.14e-67
ENSG00000251593	MSNP1	moesin pseudogene 1 [Source:HGNC Symbol;Acc:HGNC:7374]	6075	6251	6272	6046	12571	10658	11309	11008	8590.34	-0.73	0.04	-17.54	6.966e-69	2.622e-67
ENSG00000091039	OSBPL8	oxysterol binding protein like 8 [Source:HGNC Symbol;Acc:HGNC:16396]	2662	2865	2913	2730	1804	1529	1753	1635	2253.71	0.88	0.05	17.52	9.657e-69	3.63e-67
ENSG00000254332	AF201337.1	tropomyosin 4 (TPM4) pseudogene	4679	4701	4927	4812	3518	2976	3232	2983	3998.26	0.74	0.04	17.51	1.133e-68	4.252e-67
ENSG00000078124	ACER3	alkaline ceramidase 3 [Source:HGNC Symbol;Acc:HGNC:16066]	614	608	628	647	1529	1310	1572	1391	1010.08	-1.06	0.06	-17.51	1.224e-68	4.591e-67
ENSG00000197785	ATAD3A	ATPase family, AAA domain containing 3A [Source:HGNC Symbol;Acc:HGNC:25567]	582	549	591	615	1355	1287	1282	1209	910.47	-0.98	0.06	-17.5	1.394e-68	5.223e-67
ENSG00000102996	MMP15	matrix metallopeptidase 15 [Source:HGNC Symbol;Acc:HGNC:7161]	1356	1321	1483	1406	773	712	819	767	1090.3	1	0.06	17.48	2.032e-68	7.603e-67
ENSG00000050748	MAPK9	mitogen-activated protein kinase 9 [Source:HGNC Symbol;Acc:HGNC:6886]	674	682	655	697	1612	1388	1521	1409	1052.76	-0.97	0.06	-17.48	2.136e-68	7.985e-67
ENSG00000184007	PTP4A2	protein tyrosine phosphatase type IVA, member 2 [Source:HGNC Symbol;Acc:HGNC:9635]	2183	2347	2336	2355	4468	4105	4662	4132	3252.63	-0.76	0.04	-17.48	2.151e-68	8.031e-67
ENSG00000172380	GNG12	G protein subunit gamma 12 [Source:HGNC Symbol;Acc:HGNC:19663]	6269	6722	6374	6382	13199	11204	12877	11973	9172.14	-0.78	0.04	-17.46	2.649e-68	9.879e-67
ENSG00000111358	GTF2H3	general transcription factor IIH subunit 3 [Source:HGNC Symbol;Acc:HGNC:4657]	430	426	430	463	1161	990	1121	1131	747.91	-1.17	0.07	-17.44	3.796e-68	1.414e-66
ENSG00000165507	DEPP1	DEPP1, autophagy regulator [Source:HGNC Symbol;Acc:HGNC:23355]	4908	4847	4814	5027	9000	9028	10070	9452	6993.87	-0.79	0.05	-17.44	4.16e-68	1.548e-66
ENSG00000116729	WLS	wntless Wnt ligand secretion mediator [Source:HGNC Symbol;Acc:HGNC:30238]	6466	6402	6467	6371	4898	4258	4508	4292	5479.68	0.67	0.04	17.44	4.419e-68	1.642e-66
ENSG00000185201	IFITM2	interferon induced transmembrane protein 2 [Source:HGNC Symbol;Acc:HGNC:5413]	2694	2633	2608	2566	5296	4681	4888	4558	3662.05	-0.73	0.04	-17.42	5.57e-68	2.068e-66
ENSG00000077782	FGFR1	fibroblast growth factor receptor 1 [Source:HGNC Symbol;Acc:HGNC:3688]	2016	2072	2061	2224	4010	3674	3785	3581	2868.42	-0.69	0.04	-17.42	5.616e-68	2.082e-66
ENSG00000071994	PDCD2	programmed cell death 2 [Source:HGNC Symbol;Acc:HGNC:8762]	861	937	954	960	1903	1841	1947	1861	1376.02	-0.87	0.05	-17.42	5.712e-68	2.115e-66
ENSG00000102100	SLC35A2	solute carrier family 35 member A2 [Source:HGNC Symbol;Acc:HGNC:11022]	634	620	626	651	1408	1300	1382	1307	967.2	-0.94	0.05	-17.41	7.238e-68	2.678e-66
ENSG00000081803	CADPS2	calcium dependent secretion activator 2 [Source:HGNC Symbol;Acc:HGNC:16018]	149	172	183	160	622	529	649	531	361.24	-1.64	0.09	-17.4	7.824e-68	2.891e-66
ENSG00000123352	SPATS2	spermatogenesis associated serine rich 2 [Source:HGNC Symbol;Acc:HGNC:18650]	2290	2335	2266	2285	1486	1403	1561	1419	1892.84	0.79	0.05	17.4	8.653e-68	3.194e-66
ENSG00000115414	FN1	fibronectin 1 [Source:HGNC Symbol;Acc:HGNC:3778]	484797	643029	508197	517186	173983	151085	166812	164360	359332	1.84	0.11	17.4	8.937e-68	3.295e-66
ENSG00000126003	PLAGL2	PLAG1 like zinc finger 2 [Source:HGNC Symbol;Acc:HGNC:9047]	1755	1771	1777	1737	1131	1021	1142	1048	1433.11	0.85	0.05	17.38	1.107e-67	4.076e-66
ENSG00000110090	CPT1A	carnitine palmitoyltransferase 1A [Source:HGNC Symbol;Acc:HGNC:2328]	1590	1645	1985	2073	4561	4122	4653	4391	3042.46	-1.13	0.06	-17.38	1.11e-67	4.085e-66
ENSG00000147065	MSN	moesin [Source:HGNC Symbol;Acc:HGNC:7373]	25390	26647	26089	25826	53309	44176	48709	46384	36285.1	-0.74	0.04	-17.37	1.32e-67	4.85e-66
ENSG00000087586	AURKA	aurora kinase A [Source:HGNC Symbol;Acc:HGNC:11393]	191	167	188	182	721	609	653	527	390.35	-1.61	0.09	-17.37	1.342e-67	4.926e-66
ENSG00000119812	FAM98A	family with sequence similarity 98 member A [Source:HGNC Symbol;Acc:HGNC:24520]	1646	1629	1631	1624	3173	2893	3211	2933	2293.34	-0.75	0.04	-17.37	1.435e-67	5.261e-66
ENSG00000177054	ZDHHC13	zinc finger DHHC-type containing 13 [Source:HGNC Symbol;Acc:HGNC:18413]	621	629	641	673	1449	1312	1421	1312	982.68	-0.94	0.05	-17.37	1.446e-67	5.296e-66
ENSG00000183386	FHL3	four and a half LIM domains 3 [Source:HGNC Symbol;Acc:HGNC:3704]	2074	2157	2210	2206	1432	1261	1216	1301	1745.53	0.88	0.05	17.36	1.538e-67	5.626e-66
ENSG00000180353	HCLS1	hematopoietic cell-specific Lyn substrate 1 [Source:HGNC Symbol;Acc:HGNC:4844]	3502	3532	3562	3451	2571	2287	2448	2273	2967.01	0.7	0.04	17.36	1.637e-67	5.98e-66
ENSG00000205542	TMSB4X	thymosin beta 4 X-linked [Source:HGNC Symbol;Acc:HGNC:11881]	54122	52501	52408	53314	42967	39698	41275	39918	47105.6	0.52	0.03	17.35	1.909e-67	6.966e-66
ENSG00000012822	CALCOCO1	calcium binding and coiled-coil domain 1 [Source:HGNC Symbol;Acc:HGNC:29306]	2868	2739	2842	2835	1544	1789	1536	1432	2219.68	0.99	0.06	17.35	2.061e-67	7.514e-66
ENSG00000105186	ANKRD27	ankyrin repeat domain 27 [Source:HGNC Symbol;Acc:HGNC:25310]	359	372	413	387	972	908	948	917	641.7	-1.13	0.07	-17.32	3.158e-67	1.15e-65
ENSG00000113068	PFDN1	prefoldin subunit 1 [Source:HGNC Symbol;Acc:HGNC:8866]	3867	3941	3886	3835	2866	2528	2662	2564	3283.89	0.7	0.04	17.31	3.646e-67	1.326e-65
ENSG00000080822	CLDND1	claudin domain containing 1 [Source:HGNC Symbol;Acc:HGNC:1322]	888	938	953	975	1947	1798	1980	1858	1384.89	-0.86	0.05	-17.31	3.934e-67	1.429e-65
ENSG00000130816	DNMT1	DNA methyltransferase 1 [Source:HGNC Symbol;Acc:HGNC:2976]	799	809	827	803	1843	1755	1709	1538	1229.74	-0.92	0.05	-17.31	4.047e-67	1.469e-65
ENSG00000197121	PGAP1	post-GPI attachment to proteins 1 [Source:HGNC Symbol;Acc:HGNC:25712]	541	539	509	501	1339	1148	1278	1270	867.13	-1.11	0.06	-17.3	4.856e-67	1.761e-65
ENSG00000146950	SHROOM2	shroom family member 2 [Source:HGNC Symbol;Acc:HGNC:630]	1561	1862	1837	1823	993	975	1000	962	1390	1	0.06	17.3	5.022e-67	1.819e-65
ENSG00000157456	CCNB2	cyclin B2 [Source:HGNC Symbol;Acc:HGNC:1580]	38	47	43	36	414	333	303	253	174.47	-2.74	0.16	-17.29	5.354e-67	1.937e-65
ENSG00000151552	QDPR	quinoid dihydropteridine reductase [Source:HGNC Symbol;Acc:HGNC:9752]	301	307	288	325	885	758	829	774	542.04	-1.25	0.07	-17.29	5.439e-67	1.965e-65
ENSG00000161800	RACGAP1	Rac GTPase activating protein 1 [Source:HGNC Symbol;Acc:HGNC:9804]	102	98	89	102	501	414	460	360	255.1	-1.96	0.11	-17.29	5.495e-67	1.983e-65
ENSG00000189057	FAM111B	family with sequence similarity 111 member B [Source:HGNC Symbol;Acc:HGNC:24200]	3	7	4	13	248	192	217	180	101.89	-4.34	0.25	-17.29	5.542e-67	1.998e-65
ENSG00000104976	SNAPC2	small nuclear RNA activating complex polypeptide 2 [Source:HGNC Symbol;Acc:HGNC:11135]	425	397	458	452	1261	1062	1062	1034	746.77	-1.19	0.07	-17.29	6.025e-67	2.17e-65
ENSG00000095637	SORBS1	sorbin and SH3 domain containing 1 [Source:HGNC Symbol;Acc:HGNC:14565]	391	404	344	355	126	91	104	101	245.36	1.95	0.11	17.27	7.462e-67	2.684e-65
ENSG00000187498	COL4A1	collagen type IV alpha 1 chain [Source:HGNC Symbol;Acc:HGNC:2202]	77409	88752	85375	87109	53223	46445	53005	53012	68564.5	0.87	0.05	17.27	7.473e-67	2.685e-65
ENSG00000134013	LOXL2	lysyl oxidase like 2 [Source:HGNC Symbol;Acc:HGNC:6666]	10488	11111	10847	10752	22125	18423	20441	19149	15090.7	-0.74	0.04	-17.27	7.665e-67	2.751e-65
ENSG00000126001	CEP250	centrosomal protein 250 [Source:HGNC Symbol;Acc:HGNC:1859]	2143	2503	2269	2304	1413	1376	1342	1227	1837.83	0.93	0.05	17.27	8.325e-67	2.985e-65
ENSG00000175215	CTDSP2	CTD small phosphatase 2 [Source:HGNC Symbol;Acc:HGNC:17077]	3927	3958	3912	4001	7018	6354	6789	6433	5201.13	-0.6	0.03	-17.27	8.518e-67	3.051e-65
ENSG00000108179	PPIF	peptidylprolyl isomerase F [Source:HGNC Symbol;Acc:HGNC:9259]	1046	947	1088	1042	2112	2052	2153	1978	1517.02	-0.85	0.05	-17.25	1.137e-66	4.067e-65
ENSG00000122378	PRXL2A	peroxiredoxin like 2A [Source:HGNC Symbol;Acc:HGNC:28651]	9640	9818	9708	9781	16845	15333	16082	15867	12656.1	-0.57	0.03	-17.2	2.825e-66	1.01e-64
ENSG00000152492	CCDC50	coiled-coil domain containing 50 [Source:HGNC Symbol;Acc:HGNC:18111]	2596	2734	2668	2691	5136	4547	4765	4612	3644.48	-0.68	0.04	-17.19	3.402e-66	1.215e-64
ENSG00000143147	GPR161	G protein-coupled receptor 161 [Source:HGNC Symbol;Acc:HGNC:23694]	1293	1315	1237	1260	2621	2361	2534	2374	1833.51	-0.8	0.05	-17.18	3.531e-66	1.259e-64
ENSG00000154124	OTULIN	OTU deubiquitinase with linear linkage specificity [Source:HGNC Symbol;Acc:HGNC:25118]	444	472	454	500	1215	1041	1150	1043	768.48	-1.09	0.06	-17.17	4.53e-66	1.613e-64
ENSG00000167645	YIF1B	Yip1 interacting factor homolog B, membrane trafficking protein [Source:HGNC Symbol;Acc:HGNC:30511]	722	731	730	757	1598	1485	1493	1440	1093.56	-0.88	0.05	-17.16	5.649e-66	2.01e-64
ENSG00000182752	PAPPA	pappalysin 1 [Source:HGNC Symbol;Acc:HGNC:8602]	187	192	212	204	26	24	33	29	117.21	2.87	0.17	17.15	5.99e-66	2.129e-64
ENSG00000115884	SDC1	syndecan 1 [Source:HGNC Symbol;Acc:HGNC:10658]	157	171	173	189	584	528	536	537	347.74	-1.5	0.09	-17.15	6.119e-66	2.172e-64
ENSG00000198951	NAGA	alpha-N-acetylgalactosaminidase [Source:HGNC Symbol;Acc:HGNC:7631]	802	809	814	799	2031	1695	1746	1646	1259.77	-0.99	0.06	-17.11	1.208e-65	4.284e-64
ENSG00000197467	COL13A1	collagen type XIII alpha 1 chain [Source:HGNC Symbol;Acc:HGNC:2190]	569	500	535	507	1692	1359	1421	1240	947.98	-1.27	0.07	-17.11	1.256e-65	4.449e-64
ENSG00000275342	PRAG1	PEAK1 related, kinase-activating pseudokinase 1 [Source:HGNC Symbol;Acc:HGNC:25438]	3335	3585	3523	3529	2527	2200	2342	2266	2928.27	0.73	0.04	17.1	1.368e-65	4.84e-64
ENSG00000044574	HSPA5	heat shock protein family A (Hsp70) member 5 [Source:HGNC Symbol;Acc:HGNC:5238]	15735	15998	16117	16328	28258	24867	26737	25592	20822.7	-0.56	0.03	-17.09	1.643e-65	5.809e-64
ENSG00000198682	PAPSS2	3'-phosphoadenosine 5'-phosphosulfate synthase 2 [Source:HGNC Symbol;Acc:HGNC:8604]	3593	3423	3576	3441	6769	6290	7285	6788	5035.81	-0.8	0.05	-17.08	2.094e-65	7.395e-64
ENSG00000059728	MXD1	MAX dimerization protein 1 [Source:HGNC Symbol;Acc:HGNC:6761]	726	675	693	690	359	321	306	313	517.47	1.24	0.07	17.07	2.331e-65	8.223e-64
ENSG00000138182	KIF20B	kinesin family member 20B [Source:HGNC Symbol;Acc:HGNC:7212]	146	151	179	152	705	522	657	528	365.68	-1.76	0.1	-17.07	2.639e-65	9.298e-64
ENSG00000132334	PTPRE	protein tyrosine phosphatase, receptor type E [Source:HGNC Symbol;Acc:HGNC:9669]	2493	2560	2522	2524	4808	4265	4504	4269	3424.01	-0.67	0.04	-17.06	2.723e-65	9.583e-64
ENSG00000241007	SEPT7P6	septin 7 pseudogene 6 [Source:HGNC Symbol;Acc:HGNC:38042]	185	196	184	172	596	537	600	595	371.03	-1.49	0.09	-17.06	2.801e-65	9.847e-64
ENSG00000167657	DAPK3	death associated protein kinase 3 [Source:HGNC Symbol;Acc:HGNC:2676]	6490	6198	6719	6830	4707	4827	4745	4427	5637.48	0.64	0.04	17.06	2.859e-65	1.004e-63
ENSG00000163950	SLBP	stem-loop binding protein [Source:HGNC Symbol;Acc:HGNC:10904]	898	861	852	889	1908	1698	1846	1672	1297.08	-0.87	0.05	-17.06	3.068e-65	1.076e-63
ENSG00000143164	DCAF6	DDB1 and CUL4 associated factor 6 [Source:HGNC Symbol;Acc:HGNC:30002]	1794	1872	1933	1833	1240	1131	1160	1150	1524.38	0.82	0.05	17.05	3.683e-65	1.291e-63
ENSG00000164035	EMCN	endomucin [Source:HGNC Symbol;Acc:HGNC:16041]	4746	4892	4508	4474	2896	2218	2373	2112	3566.84	1.11	0.06	17.04	3.847e-65	1.347e-63
ENSG00000214612	RPS19P1	ribosomal protein S19 pseudogene 1 [Source:HGNC Symbol;Acc:HGNC:16534]	7904	7701	7975	7871	6319	5920	6109	5804	6962.34	0.53	0.03	17.02	5.441e-65	1.903e-63
ENSG00000235674	LDHAP2	lactate dehydrogenase A pseudogene 2 [Source:HGNC Symbol;Acc:HGNC:6537]	46	49	59	61	334	285	329	269	171.27	-2.29	0.13	-17.02	5.825e-65	2.035e-63
ENSG00000154639	CXADR	CXADR, Ig-like cell adhesion molecule [Source:HGNC Symbol;Acc:HGNC:2559]	1521	1623	1601	1510	905	734	902	824	1215.19	1.04	0.06	17.02	6.302e-65	2.199e-63
ENSG00000111846	GCNT2	glucosaminyl (N-acetyl) transferase 2 (I blood group) [Source:HGNC Symbol;Acc:HGNC:4204]	907	867	954	888	461	320	411	381	658.34	1.34	0.08	17.01	6.843e-65	2.385e-63
ENSG00000167767	KRT80	keratin 80 [Source:HGNC Symbol;Acc:HGNC:27056]	367	364	351	383	945	937	958	814	621.99	-1.16	0.07	-17.01	7.289e-65	2.538e-63
ENSG00000108389	MTMR4	myotubularin related protein 4 [Source:HGNC Symbol;Acc:HGNC:7452]	676	627	673	604	1539	1356	1499	1388	1018.91	-1.01	0.06	-17.01	7.456e-65	2.593e-63
ENSG00000122952	ZWINT	ZW10 interacting kinetochore protein [Source:HGNC Symbol;Acc:HGNC:13195]	164	150	142	171	611	561	539	468	338.4	-1.63	0.1	-16.99	1.02e-64	3.543e-63
ENSG00000115232	ITGA4	integrin subunit alpha 4 [Source:HGNC Symbol;Acc:HGNC:6140]	348	365	306	320	107	79	93	80	217.61	2.02	0.12	16.99	1.055e-64	3.664e-63
ENSG00000066322	ELOVL1	ELOVL fatty acid elongase 1 [Source:HGNC Symbol;Acc:HGNC:14418]	2020	2067	1969	2012	3781	3491	3643	3442	2747.75	-0.68	0.04	-16.98	1.113e-64	3.859e-63
ENSG00000103319	EEF2K	eukaryotic elongation factor 2 kinase [Source:HGNC Symbol;Acc:HGNC:24615]	817	910	841	934	2051	1762	1892	1901	1354.54	-0.96	0.06	-16.98	1.17e-64	4.046e-63
ENSG00000103415	HMOX2	heme oxygenase 2 [Source:HGNC Symbol;Acc:HGNC:5014]	1865	1829	1955	1969	3459	3342	3598	3277	2608.46	-0.69	0.04	-16.98	1.169e-64	4.046e-63
ENSG00000010438	PRSS3	serine protease 3 [Source:HGNC Symbol;Acc:HGNC:9486]	75	61	63	49	391	312	355	301	192.34	-2.25	0.13	-16.97	1.448e-64	5.004e-63
ENSG00000226284	ARPC3P1	actin related protein 2/3 complex subunit 3 pseudogene 1 [Source:HGNC Symbol;Acc:HGNC:16092]	376	417	395	402	151	129	147	129	273.55	1.65	0.1	16.96	1.568e-64	5.413e-63
ENSG00000178878	APOLD1	apolipoprotein L domain containing 1 [Source:HGNC Symbol;Acc:HGNC:25268]	730	726	705	688	347	330	360	332	534.39	1.2	0.07	16.96	1.594e-64	5.496e-63
ENSG00000187189	TSPYL4	TSPY like 4 [Source:HGNC Symbol;Acc:HGNC:21559]	1033	961	1136	1156	2444	2142	2291	2194	1629.07	-0.93	0.05	-16.96	1.614e-64	5.562e-63
ENSG00000177096	PHETA2	PH domain containing endocytic trafficking adaptor 2 [Source:HGNC Symbol;Acc:HGNC:27161]	540	468	504	549	1304	1139	1199	1187	838.65	-1.07	0.06	-16.94	2.106e-64	7.249e-63
ENSG00000108639	SYNGR2	synaptogyrin 2 [Source:HGNC Symbol;Acc:HGNC:11499]	2131	2210	2224	2145	4019	3715	3850	3706	2941.87	-0.66	0.04	-16.94	2.205e-64	7.581e-63
ENSG00000244486	SCARF2	scavenger receptor class F member 2 [Source:HGNC Symbol;Acc:HGNC:19869]	248	240	251	253	696	693	677	625	446.87	-1.28	0.08	-16.92	3.139e-64	1.078e-62
ENSG00000168575	SLC20A2	solute carrier family 20 member 2 [Source:HGNC Symbol;Acc:HGNC:10947]	1505	1586	1456	1510	922	756	849	708	1173.42	1.05	0.06	16.92	3.251e-64	1.115e-62
ENSG00000106799	TGFBR1	transforming growth factor beta receptor 1 [Source:HGNC Symbol;Acc:HGNC:11772]	1920	2048	1935	1883	1216	1016	1125	1130	1548.18	0.94	0.06	16.89	5.447e-64	1.867e-62
ENSG00000164823	OSGIN2	oxidative stress induced growth inhibitor family member 2 [Source:HGNC Symbol;Acc:HGNC:1355]	595	632	683	668	1460	1350	1521	1471	1021.4	-1.02	0.06	-16.88	6.356e-64	2.176e-62
ENSG00000099860	GADD45B	growth arrest and DNA damage inducible beta [Source:HGNC Symbol;Acc:HGNC:4096]	1860	1884	1849	1958	1219	1058	1158	940	1502.71	0.94	0.06	16.88	6.389e-64	2.185e-62
ENSG00000138166	DUSP5	dual specificity phosphatase 5 [Source:HGNC Symbol;Acc:HGNC:3071]	1267	1237	1275	1294	793	725	777	748	1022.53	0.89	0.05	16.88	6.503e-64	2.222e-62
ENSG00000170312	CDK1	cyclin dependent kinase 1 [Source:HGNC Symbol;Acc:HGNC:1722]	47	40	52	23	808	604	695	545	332.73	-3.63	0.22	-16.87	7.54e-64	2.573e-62
ENSG00000146918	NCAPG2	non-SMC condensin II complex subunit G2 [Source:HGNC Symbol;Acc:HGNC:21904]	171	151	178	186	688	559	597	509	366.37	-1.61	0.1	-16.87	7.613e-64	2.595e-62
ENSG00000255725	TDGP1	thymine-DNA glycosylase pseudogene 1 [Source:HGNC Symbol;Acc:HGNC:49891]	811	833	847	863	470	433	462	420	649.14	1.06	0.06	16.85	1.016e-63	3.459e-62
ENSG00000145901	TNIP1	TNFAIP3 interacting protein 1 [Source:HGNC Symbol;Acc:HGNC:16903]	4395	4702	5110	4913	2783	2871	2997	2997	3875.78	0.86	0.05	16.85	1.069e-63	3.638e-62
ENSG00000140941	MAP1LC3B	microtubule associated protein 1 light chain 3 beta [Source:HGNC Symbol;Acc:HGNC:13352]	3360	3304	3370	3330	6343	5772	6576	6369	4704.13	-0.75	0.04	-16.84	1.196e-63	4.065e-62
ENSG00000101132	PFDN4	prefoldin subunit 4 [Source:HGNC Symbol;Acc:HGNC:8868]	230	217	252	229	703	619	674	620	429.53	-1.33	0.08	-16.83	1.45e-63	4.923e-62
ENSG00000185305	ARL15	ADP ribosylation factor like GTPase 15 [Source:HGNC Symbol;Acc:HGNC:25945]	144	169	162	173	519	503	546	508	329.5	-1.51	0.09	-16.83	1.488e-63	5.046e-62
ENSG00000117139	KDM5B	lysine demethylase 5B [Source:HGNC Symbol;Acc:HGNC:18039]	5935	6372	6084	6079	3909	3387	3942	3897	4987.63	0.84	0.05	16.83	1.53e-63	5.184e-62
ENSG00000128656	CHN1	chimerin 1 [Source:HGNC Symbol;Acc:HGNC:1943]	718	768	757	722	344	354	388	343	556.6	1.2	0.07	16.83	1.578e-63	5.339e-62
ENSG00000196468	FGF16	fibroblast growth factor 16 [Source:HGNC Symbol;Acc:HGNC:3672]	93	91	92	91	372	393	370	352	223.34	-1.84	0.11	-16.82	1.678e-63	5.672e-62
ENSG00000144674	GOLGA4	golgin A4 [Source:HGNC Symbol;Acc:HGNC:4427]	5828	6132	5865	6166	3922	3375	3997	3831	4922.62	0.81	0.05	16.82	1.729e-63	5.841e-62
ENSG00000182199	SHMT2	serine hydroxymethyltransferase 2 [Source:HGNC Symbol;Acc:HGNC:10852]	1477	1546	1477	1433	3011	2753	2800	2661	2099.09	-0.77	0.05	-16.81	1.999e-63	6.743e-62
ENSG00000141298	SSH2	slingshot protein phosphatase 2 [Source:HGNC Symbol;Acc:HGNC:30580]	2803	3241	2902	2987	1875	1693	1868	1780	2412.52	0.87	0.05	16.81	2.088e-63	7.036e-62
ENSG00000181938	GINS3	GINS complex subunit 3 [Source:HGNC Symbol;Acc:HGNC:25851]	168	172	191	188	640	532	547	554	361.76	-1.49	0.09	-16.81	2.21e-63	7.442e-62
ENSG00000131148	EMC8	ER membrane protein complex subunit 8 [Source:HGNC Symbol;Acc:HGNC:7864]	675	682	745	699	1544	1408	1460	1426	1054.5	-0.91	0.05	-16.8	2.518e-63	8.47e-62
ENSG00000073792	IGF2BP2	insulin like growth factor 2 mRNA binding protein 2 [Source:HGNC Symbol;Acc:HGNC:28867]	1735	1726	1788	1828	3504	3150	3466	3002	2470.89	-0.74	0.04	-16.79	3.032e-63	1.019e-61
ENSG00000110066	KMT5B	lysine methyltransferase 5B [Source:HGNC Symbol;Acc:HGNC:24283]	2098	2177	2141	2152	1382	1171	1347	1324	1737.15	0.86	0.05	16.78	3.589e-63	1.205e-61
ENSG00000175115	PACS1	phosphofurin acidic cluster sorting protein 1 [Source:HGNC Symbol;Acc:HGNC:30032]	4015	4271	4065	4083	2726	2160	2544	2404	3309.32	0.89	0.05	16.78	3.655e-63	1.225e-61
ENSG00000182511	FES	FES proto-oncogene, tyrosine kinase [Source:HGNC Symbol;Acc:HGNC:3657]	497	415	507	556	1314	1306	1226	1145	846.15	-1.18	0.07	-16.77	3.781e-63	1.266e-61
ENSG00000167513	CDT1	chromatin licensing and DNA replication factor 1 [Source:HGNC Symbol;Acc:HGNC:24576]	50	34	42	41	453	327	335	250	181.92	-2.77	0.17	-16.77	3.819e-63	1.277e-61
ENSG00000176485	PLA2G16	phospholipase A2 group XVI [Source:HGNC Symbol;Acc:HGNC:17825]	361	403	394	388	988	898	948	865	637.97	-1.1	0.07	-16.77	3.816e-63	1.277e-61
ENSG00000187688	TRPV2	transient receptor potential cation channel subfamily V member 2 [Source:HGNC Symbol;Acc:HGNC:18082]	155	182	163	174	654	548	531	519	353.25	-1.57	0.09	-16.77	4.325e-63	1.444e-61
ENSG00000100644	HIF1A	hypoxia inducible factor 1 subunit alpha [Source:HGNC Symbol;Acc:HGNC:4910]	15107	15661	16251	15577	9848	8942	10467	10229	12849.2	0.81	0.05	16.76	4.675e-63	1.56e-61
ENSG00000128872	TMOD2	tropomodulin 2 [Source:HGNC Symbol;Acc:HGNC:11872]	143	134	134	162	489	463	532	516	310.87	-1.63	0.1	-16.76	5.057e-63	1.685e-61
ENSG00000164050	PLXNB1	plexin B1 [Source:HGNC Symbol;Acc:HGNC:9103]	3236	3141	3324	3569	1924	2140	1840	1705	2632.44	0.95	0.06	16.75	5.244e-63	1.746e-61
ENSG00000071054	MAP4K4	mitogen-activated protein kinase kinase kinase kinase 4 [Source:HGNC Symbol;Acc:HGNC:6866]	20037	20472	20335	20214	16194	14275	15401	14677	17742.9	0.57	0.03	16.75	5.268e-63	1.752e-61
ENSG00000092621	PHGDH	phosphoglycerate dehydrogenase [Source:HGNC Symbol;Acc:HGNC:8923]	293	282	276	326	884	791	814	705	529.81	-1.28	0.08	-16.75	5.336e-63	1.773e-61
ENSG00000144063	MALL	mal, T cell differentiation protein like [Source:HGNC Symbol;Acc:HGNC:6818]	8	18	11	14	311	206	222	181	114.59	-3.74	0.22	-16.75	5.533e-63	1.836e-61
ENSG00000152377	SPOCK1	SPARC (osteonectin), cwcv and kazal like domains proteoglycan 1 [Source:HGNC Symbol;Acc:HGNC:11251]	10298	10929	10290	10084	22347	18347	20519	19352	14933.5	-0.8	0.05	-16.75	6.002e-63	1.99e-61
ENSG00000126947	ARMCX1	armadillo repeat containing X-linked 1 [Source:HGNC Symbol;Acc:HGNC:18073]	2455	2374	2547	2440	1674	1487	1587	1601	2033.11	0.78	0.05	16.74	6.258e-63	2.073e-61
ENSG00000143228	NUF2	NDC80 kinetochore complex component NUF2 [Source:HGNC Symbol;Acc:HGNC:14621]	13	10	9	11	229	198	232	155	101.23	-3.79	0.23	-16.74	6.708e-63	2.22e-61
ENSG00000133026	MYH10	myosin heavy chain 10 [Source:HGNC Symbol;Acc:HGNC:7568]	3389	3993	3556	3982	7977	7037	7811	7454	5520.2	-0.87	0.05	-16.74	6.726e-63	2.223e-61
ENSG00000122126	OCRL	OCRL, inositol polyphosphate-5-phosphatase [Source:HGNC Symbol;Acc:HGNC:8108]	1930	2081	1935	1922	1257	1136	1161	1201	1590.71	0.87	0.05	16.74	7.263e-63	2.398e-61
ENSG00000214944	ARHGEF28	Rho guanine nucleotide exchange factor 28 [Source:HGNC Symbol;Acc:HGNC:30322]	4753	4872	4807	4848	3481	3215	3418	3433	4120.89	0.66	0.04	16.73	7.378e-63	2.434e-61
ENSG00000213676	ATF6B	activating transcription factor 6 beta [Source:HGNC Symbol;Acc:HGNC:2349]	2713	2785	2800	2866	2072	1958	1997	1899	2394.88	0.64	0.04	16.72	9.463e-63	3.119e-61
ENSG00000166741	NNMT	nicotinamide N-methyltransferase [Source:HGNC Symbol;Acc:HGNC:7861]	5367	5565	5982	5857	4168	4035	4063	4000	4896.72	0.63	0.04	16.72	9.683e-63	3.188e-61
ENSG00000148660	CAMK2G	calcium/calmodulin dependent protein kinase II gamma [Source:HGNC Symbol;Acc:HGNC:1463]	459	504	509	536	1142	1113	1176	1073	793.44	-1.01	0.06	-16.71	1.126e-62	3.704e-61
ENSG00000100225	FBXO7	F-box protein 7 [Source:HGNC Symbol;Acc:HGNC:13586]	1377	1423	1401	1439	2769	2548	2536	2520	1960.48	-0.73	0.04	-16.71	1.176e-62	3.865e-61
ENSG00000100034	PPM1F	protein phosphatase, Mg2+/Mn2+ dependent 1F [Source:HGNC Symbol;Acc:HGNC:19388]	4975	4744	5048	5135	8806	8399	8364	7681	6520.45	-0.59	0.04	-16.7	1.335e-62	4.381e-61
ENSG00000080986	NDC80	NDC80, kinetochore complex component [Source:HGNC Symbol;Acc:HGNC:16909]	18	17	9	22	315	212	206	212	119.67	-3.47	0.21	-16.69	1.547e-62	5.072e-61
ENSG00000103404	USP31	ubiquitin specific peptidase 31 [Source:HGNC Symbol;Acc:HGNC:20060]	1589	1775	1608	1696	964	859	999	951	1317.57	0.97	0.06	16.68	1.731e-62	5.663e-61
ENSG00000121152	NCAPH	non-SMC condensin I complex subunit H [Source:HGNC Symbol;Acc:HGNC:1112]	13	7	13	15	237	199	217	159	101.65	-3.66	0.22	-16.68	1.729e-62	5.663e-61
ENSG00000131374	TBC1D5	TBC1 domain family member 5 [Source:HGNC Symbol;Acc:HGNC:19166]	1271	1279	1238	1252	2980	2383	2756	2690	1933.04	-0.94	0.06	-16.68	1.968e-62	6.434e-61
ENSG00000169744	LDB2	LIM domain binding 2 [Source:HGNC Symbol;Acc:HGNC:6533]	911	897	888	949	1973	1732	1916	1713	1340.57	-0.85	0.05	-16.66	2.723e-62	8.893e-61
ENSG00000146281	PM20D2	peptidase M20 domain containing 2 [Source:HGNC Symbol;Acc:HGNC:21408]	339	348	350	350	983	823	848	865	596.06	-1.18	0.07	-16.65	2.854e-62	9.311e-61
ENSG00000196547	MAN2A2	mannosidase alpha class 2A member 2 [Source:HGNC Symbol;Acc:HGNC:6825]	863	757	852	863	1881	1933	1844	1620	1293.53	-0.97	0.06	-16.65	2.971e-62	9.684e-61
ENSG00000108439	PNPO	pyridoxamine 5'-phosphate oxidase [Source:HGNC Symbol;Acc:HGNC:30260]	314	294	280	292	805	724	775	748	514.16	-1.21	0.07	-16.63	4.365e-62	1.421e-60
ENSG00000144224	UBXN4	UBX domain protein 4 [Source:HGNC Symbol;Acc:HGNC:14860]	3325	3581	3442	3500	6591	5797	6531	6087	4758.61	-0.7	0.04	-16.61	5.717e-62	1.86e-60
ENSG00000107796	ACTA2	actin, alpha 2, smooth muscle, aorta [Source:HGNC Symbol;Acc:HGNC:130]	552	549	582	559	260	209	241	251	406.7	1.36	0.08	16.6	7.127e-62	2.316e-60
ENSG00000070770	CSNK2A2	casein kinase 2 alpha 2 [Source:HGNC Symbol;Acc:HGNC:2459]	2150	2292	2178	2241	4333	3796	4140	4011	3078.15	-0.72	0.04	-16.6	7.374e-62	2.394e-60
ENSG00000004866	ST7	suppression of tumorigenicity 7 [Source:HGNC Symbol;Acc:HGNC:11351]	800	853	792	877	412	408	442	426	633.81	1.12	0.07	16.58	9.311e-62	3.02e-60
ENSG00000135250	SRPK2	SRSF protein kinase 2 [Source:HGNC Symbol;Acc:HGNC:11306]	1789	1956	1807	1779	1171	1012	1094	1068	1471.79	0.9	0.05	16.58	9.603e-62	3.111e-60
ENSG00000100320	RBFOX2	RNA binding fox-1 homolog 2 [Source:HGNC Symbol;Acc:HGNC:9906]	8680	9028	9220	9259	6754	5853	6560	6292	7735.1	0.66	0.04	16.58	1.025e-61	3.316e-60
ENSG00000137573	SULF1	sulfatase 1 [Source:HGNC Symbol;Acc:HGNC:20391]	1507	1611	1499	1648	3557	2946	3141	3020	2310.93	-0.86	0.05	-16.57	1.12e-61	3.619e-60
ENSG00000164164	OTUD4	OTU deubiquitinase 4 [Source:HGNC Symbol;Acc:HGNC:24949]	2448	2723	2623	2559	1667	1468	1683	1583	2109.47	0.84	0.05	16.57	1.12e-61	3.619e-60
ENSG00000057657	PRDM1	PR/SET domain 1 [Source:HGNC Symbol;Acc:HGNC:9346]	448	427	405	402	136	143	159	155	290.29	1.63	0.1	16.57	1.123e-61	3.624e-60
ENSG00000108106	UBE2S	ubiquitin conjugating enzyme E2 S [Source:HGNC Symbol;Acc:HGNC:17895]	386	387	433	408	1043	903	989	915	664.57	-1.1	0.07	-16.57	1.207e-61	3.892e-60
ENSG00000234106	SRP14P2	signal recognition particle 14 pseudogene 2 [Source:HGNC Symbol;Acc:HGNC:53768]	654	655	654	653	339	314	303	313	491.99	1.19	0.07	16.56	1.32e-61	4.252e-60
ENSG00000174165	ZDHHC24	zinc finger DHHC-type containing 24 [Source:HGNC Symbol;Acc:HGNC:27387]	618	677	685	737	1519	1419	1419	1410	1035.06	-0.93	0.06	-16.56	1.327e-61	4.271e-60
ENSG00000127564	PKMYT1	protein kinase, membrane associated tyrosine/threonine 1 [Source:HGNC Symbol;Acc:HGNC:29650]	9	6	5	12	232	210	221	143	98.79	-4.09	0.25	-16.55	1.491e-61	4.791e-60
ENSG00000070882	OSBPL3	oxysterol binding protein like 3 [Source:HGNC Symbol;Acc:HGNC:16370]	857	899	831	876	1794	1867	2065	1930	1356.58	-0.99	0.06	-16.55	1.572e-61	5.048e-60
ENSG00000074660	SCARF1	scavenger receptor class F member 1 [Source:HGNC Symbol;Acc:HGNC:16820]	3175	3094	3390	3461	5712	5767	5936	5551	4423.75	-0.66	0.04	-16.55	1.611e-61	5.169e-60
ENSG00000198856	OSTC	oligosaccharyltransferase complex non-catalytic subunit [Source:HGNC Symbol;Acc:HGNC:24448]	4052	4131	4152	3947	2918	2691	2926	2770	3463.9	0.68	0.04	16.55	1.707e-61	5.467e-60
ENSG00000218283	MORF4L1P1	mortality factor 4 like 1 pseudogene 1 [Source:HGNC Symbol;Acc:HGNC:20400]	8291	8294	8255	8209	6384	5661	6276	5732	7159.25	0.61	0.04	16.55	1.708e-61	5.467e-60
ENSG00000198730	CTR9	CTR9 homolog, Paf1/RNA polymerase II complex component [Source:HGNC Symbol;Acc:HGNC:16850]	2476	2573	2540	2442	1513	1481	1695	1525	2045.8	0.84	0.05	16.54	1.917e-61	6.132e-60
ENSG00000168394	TAP1	transporter 1, ATP binding cassette subfamily B member [Source:HGNC Symbol;Acc:HGNC:43]	766	758	735	770	1552	1605	1718	1506	1148.6	-0.92	0.06	-16.54	1.951e-61	6.233e-60
ENSG00000012232	EXTL3	exostosin like glycosyltransferase 3 [Source:HGNC Symbol;Acc:HGNC:3518]	7129	7584	7573	7313	5568	5040	5399	5238	6378.02	0.63	0.04	16.54	2.032e-61	6.488e-60
ENSG00000144597	EAF1	ELL associated factor 1 [Source:HGNC Symbol;Acc:HGNC:20907]	316	334	327	365	940	786	907	910	593.19	-1.24	0.08	-16.53	2.142e-61	6.831e-60
ENSG00000140545	MFGE8	milk fat globule-EGF factor 8 protein [Source:HGNC Symbol;Acc:HGNC:7036]	3220	3206	3128	3160	2225	2035	1859	1855	2603.42	0.82	0.05	16.53	2.322e-61	7.398e-60
ENSG00000162512	SDC3	syndecan 3 [Source:HGNC Symbol;Acc:HGNC:10660]	1483	1568	1680	1593	3138	2820	3129	2946	2245.43	-0.77	0.05	-16.52	2.502e-61	7.964e-60
ENSG00000074071	MRPS34	mitochondrial ribosomal protein S34 [Source:HGNC Symbol;Acc:HGNC:16618]	1159	1106	1168	1117	2212	2166	2247	2013	1613.26	-0.77	0.05	-16.51	3.026e-61	9.621e-60
ENSG00000187653	TMSB4XP8	TMSB4X pseudogene 8 [Source:HGNC Symbol;Acc:HGNC:11885]	16518	16810	16207	16264	13204	12065	12501	11962	14473.4	0.56	0.03	16.51	3.269e-61	1.038e-59
ENSG00000023608	SNAPC1	small nuclear RNA activating complex polypeptide 1 [Source:HGNC Symbol;Acc:HGNC:11134]	374	357	381	392	985	842	944	867	625.21	-1.12	0.07	-16.51	3.317e-61	1.053e-59
ENSG00000137824	RMDN3	regulator of microtubule dynamics 3 [Source:HGNC Symbol;Acc:HGNC:25550]	651	634	665	711	1385	1374	1422	1383	1004.25	-0.91	0.06	-16.49	4.096e-61	1.299e-59
ENSG00000162521	RBBP4	RB binding protein 4, chromatin remodeling factor [Source:HGNC Symbol;Acc:HGNC:9887]	1395	1408	1523	1455	2818	2562	2773	2707	2036.6	-0.76	0.05	-16.49	4.548e-61	1.441e-59
ENSG00000135968	GCC2	GRIP and coiled-coil domain containing 2 [Source:HGNC Symbol;Acc:HGNC:23218]	2015	2133	2076	1951	1268	1123	1308	1198	1647.38	0.89	0.05	16.48	4.891e-61	1.548e-59
ENSG00000171316	CHD7	chromodomain helicase DNA binding protein 7 [Source:HGNC Symbol;Acc:HGNC:20626]	2468	2953	2764	2637	1596	1383	1572	1536	2134.09	0.98	0.06	16.47	5.589e-61	1.767e-59
ENSG00000113140	SPARC	secreted protein acidic and cysteine rich [Source:HGNC Symbol;Acc:HGNC:11219]	113682	117650	114403	113962	88471	77787	85383	82665	99571.5	0.61	0.04	16.47	5.84e-61	1.844e-59
ENSG00000162729	IGSF8	immunoglobulin superfamily member 8 [Source:HGNC Symbol;Acc:HGNC:17813]	259	259	255	300	845	722	705	708	491.25	-1.31	0.08	-16.47	6.275e-61	1.98e-59
ENSG00000160299	PCNT	pericentrin [Source:HGNC Symbol;Acc:HGNC:16068]	406	473	452	461	1098	999	1076	973	722.8	-1.05	0.06	-16.46	7.264e-61	2.29e-59
ENSG00000154380	ENAH	ENAH, actin regulator [Source:HGNC Symbol;Acc:HGNC:18271]	4997	5290	5295	5282	3659	2979	3508	3222	4304.54	0.79	0.05	16.46	7.32e-61	2.305e-59
ENSG00000134954	ETS1	ETS proto-oncogene 1, transcription factor [Source:HGNC Symbol;Acc:HGNC:3488]	8858	8993	9231	8934	6476	5582	6244	6207	7602.85	0.7	0.04	16.45	8.636e-61	2.717e-59
ENSG00000118193	KIF14	kinesin family member 14 [Source:HGNC Symbol;Acc:HGNC:19181]	66	84	73	62	471	354	375	311	214.81	-2.2	0.13	-16.43	1.198e-60	3.766e-59
ENSG00000100522	GNPNAT1	glucosamine-phosphate N-acetyltransferase 1 [Source:HGNC Symbol;Acc:HGNC:19980]	445	509	472	457	1223	1041	1128	1050	769.55	-1.08	0.07	-16.42	1.286e-60	4.039e-59
ENSG00000162433	AK4	adenylate kinase 4 [Source:HGNC Symbol;Acc:HGNC:363]	332	323	332	328	993	766	919	890	592.35	-1.28	0.08	-16.42	1.335e-60	4.188e-59
ENSG00000167553	TUBA1C	tubulin alpha 1c [Source:HGNC Symbol;Acc:HGNC:20768]	1402	1340	1387	1342	2694	2442	2532	2455	1908.97	-0.73	0.04	-16.41	1.556e-60	4.878e-59
ENSG00000123144	TRIR	telomerase RNA component interacting RNase [Source:HGNC Symbol;Acc:HGNC:28424]	2610	2583	2679	2819	4707	4420	4670	4272	3527.43	-0.6	0.04	-16.41	1.644e-60	5.147e-59
ENSG00000176194	CIDEA	cell death-inducing DFFA-like effector a [Source:HGNC Symbol;Acc:HGNC:1976]	7	8	6	11	246	167	199	160	94.81	-4.04	0.25	-16.4	2.016e-60	6.307e-59
ENSG00000071073	MGAT4A	alpha-1,3-mannosyl-glycoprotein 4-beta-N-acetylglucosaminyltransferase A [Source:HGNC Symbol;Acc:HGNC:7047]	1406	1437	1429	1417	2914	2505	2791	2571	2014.32	-0.77	0.05	-16.39	2.133e-60	6.666e-59
ENSG00000182606	TRAK1	trafficking kinesin protein 1 [Source:HGNC Symbol;Acc:HGNC:29947]	1670	1886	1830	1747	3820	3263	3565	3367	2584.31	-0.82	0.05	-16.38	2.731e-60	8.527e-59
ENSG00000105281	SLC1A5	solute carrier family 1 member 5 [Source:HGNC Symbol;Acc:HGNC:10943]	1589	1592	1628	1700	3084	2802	2927	2738	2212.28	-0.67	0.04	-16.37	3.39e-60	1.057e-58
ENSG00000076706	MCAM	melanoma cell adhesion molecule [Source:HGNC Symbol;Acc:HGNC:6934]	34888	35293	37278	37031	60454	57548	63283	60275	47387.7	-0.59	0.04	-16.34	5.054e-60	1.575e-58
ENSG00000174718	KIAA1551	KIAA1551 [Source:HGNC Symbol;Acc:HGNC:25559]	5015	5401	5020	4878	3063	2962	3381	3146	4140.15	0.84	0.05	16.34	5.094e-60	1.586e-58
ENSG00000163684	RPP14	ribonuclease P/MRP subunit p14 [Source:HGNC Symbol;Acc:HGNC:30327]	351	350	335	336	927	799	834	844	580.74	-1.15	0.07	-16.34	5.101e-60	1.586e-58
ENSG00000158941	CCAR2	cell cycle and apoptosis regulator 2 [Source:HGNC Symbol;Acc:HGNC:23360]	2623	2579	2683	2749	1938	1875	1823	1668	2251.67	0.69	0.04	16.31	7.994e-60	2.484e-58
ENSG00000154678	PDE1C	phosphodiesterase 1C [Source:HGNC Symbol;Acc:HGNC:8776]	369	404	384	368	1007	865	1032	899	647.49	-1.16	0.07	-16.31	8.736e-60	2.712e-58
ENSG00000099995	SF3A1	splicing factor 3a subunit 1 [Source:HGNC Symbol;Acc:HGNC:10765]	1453	1485	1441	1560	3234	2689	2895	2843	2150.61	-0.82	0.05	-16.3	1.002e-59	3.106e-58
ENSG00000164056	SPRY1	sprouty RTK signaling antagonist 1 [Source:HGNC Symbol;Acc:HGNC:11269]	634	735	734	732	345	345	341	337	532.21	1.19	0.07	16.28	1.272e-59	3.939e-58
ENSG00000070756	PABPC1	poly(A) binding protein cytoplasmic 1 [Source:HGNC Symbol;Acc:HGNC:8554]	48640	49789	50693	49188	38778	34059	37931	35767	43220.9	0.59	0.04	16.28	1.303e-59	4.034e-58
ENSG00000251322	SHANK3	SH3 and multiple ankyrin repeat domains 3 [Source:HGNC Symbol;Acc:HGNC:14294]	3867	4217	4023	4249	7829	8750	7839	7444	5896.96	-0.81	0.05	-16.28	1.402e-59	4.336e-58
ENSG00000130024	PHF10	PHD finger protein 10 [Source:HGNC Symbol;Acc:HGNC:18250]	2090	2203	2246	2239	1216	1341	1316	1361	1766.6	0.89	0.05	16.28	1.416e-59	4.376e-58
ENSG00000106628	POLD2	DNA polymerase delta 2, accessory subunit [Source:HGNC Symbol;Acc:HGNC:9176]	806	830	907	849	1807	1717	1778	1556	1251.39	-0.86	0.05	-16.28	1.443e-59	4.454e-58
ENSG00000110987	BCL7A	BCL tumor suppressor 7A [Source:HGNC Symbol;Acc:HGNC:1004]	1219	1204	1201	1186	743	655	751	667	961.32	0.92	0.06	16.27	1.641e-59	5.06e-58
ENSG00000106397	PLOD3	procollagen-lysine,2-oxoglutarate 5-dioxygenase 3 [Source:HGNC Symbol;Acc:HGNC:9083]	3104	3158	3240	3363	6010	5291	5671	5203	4294.48	-0.63	0.04	-16.27	1.666e-59	5.131e-58
ENSG00000105221	AKT2	AKT serine/threonine kinase 2 [Source:HGNC Symbol;Acc:HGNC:392]	2312	2101	2228	2330	1273	1444	1259	1165	1779.86	0.95	0.06	16.26	1.765e-59	5.431e-58
ENSG00000174640	SLCO2A1	solute carrier organic anion transporter family member 2A1 [Source:HGNC Symbol;Acc:HGNC:10955]	33	41	58	58	282	275	320	263	159.09	-2.37	0.15	-16.26	1.83e-59	5.627e-58
ENSG00000261150	EPPK1	epiplakin 1 [Source:HGNC Symbol;Acc:HGNC:15577]	136	167	138	144	6	7	4	7	79.44	4.26	0.26	16.26	1.863e-59	5.723e-58
ENSG00000149084	HSD17B12	hydroxysteroid 17-beta dehydrogenase 12 [Source:HGNC Symbol;Acc:HGNC:18646]	1283	1388	1389	1246	2965	2523	2743	2583	1968.2	-0.87	0.05	-16.26	1.888e-59	5.789e-58
ENSG00000213965	NUDT19	nudix hydrolase 19 [Source:HGNC Symbol;Acc:HGNC:32036]	556	542	558	549	1311	1125	1225	1238	866.03	-1	0.06	-16.26	1.887e-59	5.789e-58
ENSG00000148110	MFSD14B	major facilitator superfamily domain containing 14B [Source:HGNC Symbol;Acc:HGNC:23376]	1463	1451	1518	1500	2838	2587	2941	2661	2075.57	-0.74	0.05	-16.26	1.958e-59	5.998e-58
ENSG00000092853	CLSPN	claspin [Source:HGNC Symbol;Acc:HGNC:19715]	31	35	33	25	277	209	258	212	128.65	-2.69	0.17	-16.26	1.998e-59	6.116e-58
ENSG00000111057	KRT18	keratin 18 [Source:HGNC Symbol;Acc:HGNC:6430]	5049	4952	4827	4743	3490	2855	2988	2921	4005.22	0.83	0.05	16.25	2.295e-59	7.016e-58
ENSG00000197461	PDGFA	platelet derived growth factor subunit A [Source:HGNC Symbol;Acc:HGNC:8799]	828	803	845	885	1944	1705	1741	1573	1259.22	-0.9	0.06	-16.24	2.444e-59	7.465e-58
ENSG00000166135	HIF1AN	hypoxia inducible factor 1 subunit alpha inhibitor [Source:HGNC Symbol;Acc:HGNC:17113]	2439	2605	2466	2582	1725	1616	1736	1685	2118.04	0.73	0.04	16.24	2.767e-59	8.443e-58
ENSG00000101152	DNAJC5	DnaJ heat shock protein family (Hsp40) member C5 [Source:HGNC Symbol;Acc:HGNC:16235]	4360	4524	4539	4577	8167	7147	7734	7323	5933.24	-0.6	0.04	-16.23	2.932e-59	8.938e-58
ENSG00000162614	NEXN	nexilin F-actin binding protein [Source:HGNC Symbol;Acc:HGNC:29557]	1274	1348	1264	1256	793	630	695	599	992.72	1.07	0.07	16.23	2.956e-59	9.004e-58
ENSG00000188290	HES4	hes family bHLH transcription factor 4 [Source:HGNC Symbol;Acc:HGNC:24149]	256	250	253	317	804	799	714	702	496.37	-1.33	0.08	-16.23	3.211e-59	9.772e-58
ENSG00000102580	DNAJC3	DnaJ heat shock protein family (Hsp40) member C3 [Source:HGNC Symbol;Acc:HGNC:9439]	1900	1872	1931	1906	4079	3470	4105	4133	2857.55	-0.9	0.06	-16.21	4.109e-59	1.249e-57
ENSG00000130958	SLC35D2	solute carrier family 35 member D2 [Source:HGNC Symbol;Acc:HGNC:20799]	372	412	409	414	159	137	152	155	281.36	1.55	0.1	16.21	4.183e-59	1.271e-57
ENSG00000155959	VBP1	VHL binding protein 1 [Source:HGNC Symbol;Acc:HGNC:12662]	762	716	793	748	1576	1472	1559	1529	1118.5	-0.87	0.05	-16.21	4.341e-59	1.317e-57
ENSG00000161888	SPC24	SPC24, NDC80 kinetochore complex component [Source:HGNC Symbol;Acc:HGNC:26913]	27	24	32	24	250	215	216	192	116.7	-2.77	0.17	-16.21	4.36e-59	1.322e-57
ENSG00000055211	GINM1	glycoprotein integral membrane 1 [Source:HGNC Symbol;Acc:HGNC:21074]	492	510	549	498	1341	1094	1285	1133	839.38	-1.09	0.07	-16.21	4.405e-59	1.334e-57
ENSG00000187513	GJA4	gap junction protein alpha 4 [Source:HGNC Symbol;Acc:HGNC:4278]	253	250	280	323	734	809	857	772	518.71	-1.36	0.08	-16.2	4.716e-59	1.427e-57
ENSG00000162694	EXTL2	exostosin like glycosyltransferase 2 [Source:HGNC Symbol;Acc:HGNC:3516]	660	665	746	684	1491	1412	1623	1471	1067.4	-0.97	0.06	-16.2	5.218e-59	1.577e-57
ENSG00000168090	COPS6	COP9 signalosome subunit 6 [Source:HGNC Symbol;Acc:HGNC:21749]	1708	1684	1758	1786	3221	3010	3091	2817	2337.28	-0.65	0.04	-16.19	5.886e-59	1.778e-57
ENSG00000162607	USP1	ubiquitin specific peptidase 1 [Source:HGNC Symbol;Acc:HGNC:12607]	413	412	444	408	1177	945	1041	959	704.59	-1.14	0.07	-16.19	6.185e-59	1.867e-57
ENSG00000110315	RNF141	ring finger protein 141 [Source:HGNC Symbol;Acc:HGNC:21159]	1010	984	1055	1026	2481	1967	2147	2128	1560.42	-0.94	0.06	-16.16	9.909e-59	2.987e-57
ENSG00000160789	LMNA	lamin A/C [Source:HGNC Symbol;Acc:HGNC:6636]	10682	10818	10983	10984	24931	20164	20790	19267	15706	-0.81	0.05	-16.16	9.943e-59	2.995e-57
ENSG00000099337	KCNK6	potassium two pore domain channel subfamily K member 6 [Source:HGNC Symbol;Acc:HGNC:6281]	625	612	548	586	1411	1272	1370	1206	929.67	-0.99	0.06	-16.16	1.033e-58	3.109e-57
ENSG00000106771	TMEM245	transmembrane protein 245 [Source:HGNC Symbol;Acc:HGNC:1363]	2686	2783	2826	2716	6166	4878	5781	5514	4072.22	-0.87	0.05	-16.15	1.229e-58	3.696e-57
ENSG00000103502	CDIPT	CDP-diacylglycerol--inositol 3-phosphatidyltransferase [Source:HGNC Symbol;Acc:HGNC:1769]	1364	1431	1430	1428	2702	2494	2554	2388	1934.01	-0.69	0.04	-16.12	1.892e-58	5.684e-57
ENSG00000115896	PLCL1	phospholipase C like 1 (inactive) [Source:HGNC Symbol;Acc:HGNC:9063]	714	714	727	703	389	357	361	367	547.86	1.1	0.07	16.11	2.196e-58	6.589e-57
ENSG00000135919	SERPINE2	serpin family E member 2 [Source:HGNC Symbol;Acc:HGNC:8951]	777	787	776	756	440	408	397	389	597.82	1.07	0.07	16.09	3.211e-58	9.629e-57
ENSG00000166881	NEMP1	nuclear envelope integral membrane protein 1 [Source:HGNC Symbol;Acc:HGNC:29001]	185	194	186	193	636	584	592	486	369.51	-1.43	0.09	-16.08	3.571e-58	1.07e-56
ENSG00000075142	SRI	sorcin [Source:HGNC Symbol;Acc:HGNC:11292]	966	1022	995	954	2134	1828	2046	1907	1447.68	-0.85	0.05	-16.07	3.881e-58	1.161e-56
ENSG00000178764	ZHX2	zinc fingers and homeoboxes 2 [Source:HGNC Symbol;Acc:HGNC:18513]	803	900	835	808	453	398	415	431	638.14	1.12	0.07	16.06	4.5e-58	1.346e-56
ENSG00000119865	CNRIP1	cannabinoid receptor interacting protein 1 [Source:HGNC Symbol;Acc:HGNC:24546]	1026	1062	1091	1082	2115	1900	2060	1965	1505	-0.76	0.05	-16.06	4.513e-58	1.348e-56
ENSG00000180817	PPA1	pyrophosphatase (inorganic) 1 [Source:HGNC Symbol;Acc:HGNC:9226]	691	743	725	752	1618	1394	1534	1487	1091.76	-0.9	0.06	-16.06	5.1e-58	1.522e-56
ENSG00000093183	SEC22C	SEC22 homolog C, vesicle trafficking protein [Source:HGNC Symbol;Acc:HGNC:16828]	1129	1223	1170	1223	2370	2120	2320	2139	1675.13	-0.76	0.05	-16.03	7.713e-58	2.3e-56
ENSG00000104738	MCM4	minichromosome maintenance complex component 4 [Source:HGNC Symbol;Acc:HGNC:6947]	486	453	496	508	1653	1233	1229	1225	882.21	-1.29	0.08	-16.03	7.774e-58	2.316e-56
ENSG00000172716	SLFN11	schlafen family member 11 [Source:HGNC Symbol;Acc:HGNC:26633]	838	889	835	822	1784	1618	1801	1622	1247.04	-0.86	0.05	-16.03	7.926e-58	2.359e-56
ENSG00000237931	CLIC4P3	chloride intracellular channel 4 pseudogene 3 [Source:HGNC Symbol;Acc:HGNC:49799]	1728	1711	1799	1740	1104	967	1120	1091	1418.07	0.85	0.05	16.02	8.866e-58	2.637e-56
ENSG00000242265	PEG10	paternally expressed 10 [Source:HGNC Symbol;Acc:HGNC:14005]	491	502	461	517	1296	1057	1244	1270	831.74	-1.15	0.07	-16.02	9.411e-58	2.796e-56
ENSG00000105976	MET	MET proto-oncogene, receptor tyrosine kinase [Source:HGNC Symbol;Acc:HGNC:7029]	4573	4795	4746	4733	3258	2811	3326	3096	3938.63	0.74	0.05	16.01	1.08e-57	3.206e-56
ENSG00000169635	HIC2	HIC ZBTB transcriptional repressor 2 [Source:HGNC Symbol;Acc:HGNC:18595]	726	760	789	774	417	403	383	322	578.39	1.14	0.07	16	1.182e-57	3.507e-56
ENSG00000142731	PLK4	polo like kinase 4 [Source:HGNC Symbol;Acc:HGNC:11397]	56	59	50	41	322	268	280	252	159.02	-2.23	0.14	-16	1.292e-57	3.827e-56
ENSG00000137809	ITGA11	integrin subunit alpha 11 [Source:HGNC Symbol;Acc:HGNC:6136]	168	200	178	203	27	30	31	33	112.28	2.68	0.17	16	1.295e-57	3.834e-56
ENSG00000122257	RBBP6	RB binding protein 6, ubiquitin ligase [Source:HGNC Symbol;Acc:HGNC:9889]	3801	3938	3736	3873	2880	2592	2730	2676	3290.96	0.65	0.04	16	1.33e-57	3.933e-56
ENSG00000179348	GATA2	GATA binding protein 2 [Source:HGNC Symbol;Acc:HGNC:4171]	2553	2582	2635	2676	1922	1729	1668	1561	2176.83	0.75	0.05	15.98	1.725e-57	5.097e-56
ENSG00000116717	GADD45A	growth arrest and DNA damage inducible alpha [Source:HGNC Symbol;Acc:HGNC:4095]	4068	3993	4026	4067	2967	2558	2831	2784	3427.18	0.69	0.04	15.98	1.815e-57	5.359e-56
ENSG00000253159	PCDHGA12	protocadherin gamma subfamily A, 12 [Source:HGNC Symbol;Acc:HGNC:8699]	842	838	865	837	441	365	465	433	643.5	1.13	0.07	15.98	1.887e-57	5.567e-56
ENSG00000198585	NUDT16	nudix hydrolase 16 [Source:HGNC Symbol;Acc:HGNC:26442]	1157	1147	1180	1286	2333	2190	2235	2076	1664.62	-0.74	0.05	-15.97	2.21e-57	6.514e-56
ENSG00000100889	PCK2	phosphoenolpyruvate carboxykinase 2, mitochondrial [Source:HGNC Symbol;Acc:HGNC:8725]	230	187	246	221	674	619	678	577	415.63	-1.36	0.09	-15.96	2.34e-57	6.89e-56
ENSG00000158435	CNOT11	CCR4-NOT transcription complex subunit 11 [Source:HGNC Symbol;Acc:HGNC:25217]	889	765	880	867	1865	1664	1746	1693	1266.01	-0.88	0.06	-15.96	2.439e-57	7.175e-56
ENSG00000120156	TEK	TEK receptor tyrosine kinase [Source:HGNC Symbol;Acc:HGNC:11724]	2470	2671	2527	2543	5141	4363	4905	4604	3576.1	-0.74	0.05	-15.96	2.459e-57	7.226e-56
ENSG00000145439	CBR4	carbonyl reductase 4 [Source:HGNC Symbol;Acc:HGNC:25891]	403	410	386	398	942	907	895	889	637.34	-1.03	0.06	-15.96	2.585e-57	7.591e-56
ENSG00000197927	C2orf27A	chromosome 2 open reading frame 27A [Source:HGNC Symbol;Acc:HGNC:25077]	704	702	656	697	335	341	259	288	505.32	1.31	0.08	15.95	2.85e-57	8.36e-56
ENSG00000071242	RPS6KA2	ribosomal protein S6 kinase A2 [Source:HGNC Symbol;Acc:HGNC:10431]	7127	7495	7503	7467	5439	4975	5477	5354	6377.54	0.63	0.04	15.94	3.172e-57	9.297e-56
ENSG00000144749	LRIG1	leucine rich repeats and immunoglobulin like domains 1 [Source:HGNC Symbol;Acc:HGNC:17360]	2691	2996	3050	2992	1956	1854	2029	1897	2446.53	0.75	0.05	15.94	3.479e-57	1.018e-55
ENSG00000198612	COPS8	COP9 signalosome subunit 8 [Source:HGNC Symbol;Acc:HGNC:24335]	826	932	884	860	1946	1674	1885	1733	1310.89	-0.89	0.06	-15.94	3.48e-57	1.018e-55
ENSG00000236654	AC079780.1	chromosome 5 open reading frame 13 (C5orf13) pseudogene	777	761	689	746	397	321	377	319	555.62	1.22	0.08	15.93	3.713e-57	1.085e-55
ENSG00000198719	DLL1	delta like canonical Notch ligand 1 [Source:HGNC Symbol;Acc:HGNC:2908]	70	68	74	81	331	317	303	297	185.37	-1.9	0.12	-15.93	4.026e-57	1.176e-55
ENSG00000204394	VARS	valyl-tRNA synthetase [Source:HGNC Symbol;Acc:HGNC:12651]	2578	2673	2733	2796	4850	4361	4598	4421	3558.4	-0.61	0.04	-15.93	4.029e-57	1.176e-55
ENSG00000130702	LAMA5	laminin subunit alpha 5 [Source:HGNC Symbol;Acc:HGNC:6485]	1609	1845	1589	1583	3624	3752	3457	3206	2521.82	-0.93	0.06	-15.92	4.945e-57	1.441e-55
ENSG00000196923	PDLIM7	PDZ and LIM domain 7 [Source:HGNC Symbol;Acc:HGNC:22958]	5793	5401	5610	6154	3831	3896	3487	3190	4699.77	0.82	0.05	15.89	7.076e-57	2.061e-55
ENSG00000112742	TTK	TTK protein kinase [Source:HGNC Symbol;Acc:HGNC:12401]	15	18	15	11	262	206	208	149	104.51	-3.42	0.21	-15.89	7.967e-57	2.318e-55
ENSG00000115524	SF3B1	splicing factor 3b subunit 1 [Source:HGNC Symbol;Acc:HGNC:10768]	7887	8379	8048	8259	6581	6115	6333	5938	7204.65	0.53	0.03	15.88	8.739e-57	2.541e-55
ENSG00000162627	SNX7	sorting nexin 7 [Source:HGNC Symbol;Acc:HGNC:14971]	507	501	496	515	1148	1048	1068	1045	771.99	-0.94	0.06	-15.88	9.227e-57	2.68e-55
ENSG00000161642	ZNF385A	zinc finger protein 385A [Source:HGNC Symbol;Acc:HGNC:17521]	675	703	718	776	365	373	379	358	549.57	1.1	0.07	15.87	1.002e-56	2.908e-55
ENSG00000072163	LIMS2	LIM zinc finger domain containing 2 [Source:HGNC Symbol;Acc:HGNC:16084]	199	211	211	242	876	786	657	606	456.76	-1.59	0.1	-15.87	1.064e-56	3.084e-55
ENSG00000123213	NLN	neurolysin [Source:HGNC Symbol;Acc:HGNC:16058]	1432	1468	1459	1437	2945	2521	2909	2719	2065.7	-0.78	0.05	-15.87	1.065e-56	3.085e-55
ENSG00000203914	HSP90B3P	heat shock protein 90 beta family member 3, pseudogene [Source:HGNC Symbol;Acc:HGNC:12100]	845	863	918	881	1765	1627	1821	1678	1271.01	-0.82	0.05	-15.86	1.196e-56	3.463e-55
ENSG00000225614	ZNF469	zinc finger protein 469 [Source:HGNC Symbol;Acc:HGNC:23216]	577	575	640	598	1259	1342	1366	1373	943	-1.01	0.06	-15.86	1.22e-56	3.528e-55
ENSG00000168411	RFWD3	ring finger and WD repeat domain 3 [Source:HGNC Symbol;Acc:HGNC:25539]	456	445	441	411	1232	978	1079	1014	736.02	-1.13	0.07	-15.86	1.247e-56	3.604e-55
ENSG00000136240	KDELR2	KDEL endoplasmic reticulum protein retention receptor 2 [Source:HGNC Symbol;Acc:HGNC:6305]	3939	4124	3901	3848	7596	6598	7216	6831	5397	-0.68	0.04	-15.86	1.279e-56	3.692e-55
ENSG00000147697	GSDMC	gasdermin C [Source:HGNC Symbol;Acc:HGNC:7151]	25	17	17	18	212	191	215	163	101.93	-3.03	0.19	-15.85	1.366e-56	3.941e-55
ENSG00000149380	P4HA3	prolyl 4-hydroxylase subunit alpha 3 [Source:HGNC Symbol;Acc:HGNC:30135]	394	377	396	363	904	872	902	839	614.77	-1.04	0.07	-15.85	1.453e-56	4.188e-55
ENSG00000124788	ATXN1	ataxin 1 [Source:HGNC Symbol;Acc:HGNC:10548]	1262	1385	1350	1280	852	706	745	708	1045.25	0.96	0.06	15.85	1.48e-56	4.26e-55
ENSG00000005187	ACSM3	acyl-CoA synthetase medium chain family member 3 [Source:HGNC Symbol;Acc:HGNC:10522]	1176	1086	1129	1206	672	705	681	646	920.32	0.91	0.06	15.84	1.583e-56	4.554e-55
ENSG00000184661	CDCA2	cell division cycle associated 2 [Source:HGNC Symbol;Acc:HGNC:14623]	32	35	33	41	340	233	294	209	144.67	-2.67	0.17	-15.83	2.076e-56	5.967e-55
ENSG00000106948	AKNA	AT-hook transcription factor [Source:HGNC Symbol;Acc:HGNC:24108]	1120	1197	1262	1222	773	706	680	657	959.79	0.92	0.06	15.82	2.177e-56	6.252e-55
ENSG00000133398	MED10	mediator complex subunit 10 [Source:HGNC Symbol;Acc:HGNC:28760]	721	644	677	687	1490	1364	1434	1305	1015.91	-0.88	0.06	-15.82	2.369e-56	6.797e-55
ENSG00000143554	SLC27A3	solute carrier family 27 member 3 [Source:HGNC Symbol;Acc:HGNC:10997]	435	374	459	487	1342	1468	1161	1092	825.74	-1.36	0.09	-15.81	2.822e-56	8.09e-55
ENSG00000118946	PCDH17	protocadherin 17 [Source:HGNC Symbol;Acc:HGNC:14267]	3568	4290	3849	3842	929	568	573	569	2345.17	2.62	0.17	15.81	2.839e-56	8.13e-55
ENSG00000074590	NUAK1	NUAK family kinase 1 [Source:HGNC Symbol;Acc:HGNC:14311]	5131	5628	5401	5664	4003	3402	3445	3542	4551.27	0.75	0.05	15.8	3.173e-56	9.078e-55
ENSG00000103769	RAB11A	RAB11A, member RAS oncogene family [Source:HGNC Symbol;Acc:HGNC:9760]	3665	3785	3714	3747	6925	5983	6607	6311	4994.3	-0.64	0.04	-15.79	3.411e-56	9.753e-55
ENSG00000185340	GAS2L1	growth arrest specific 2 like 1 [Source:HGNC Symbol;Acc:HGNC:16955]	1411	1400	1413	1458	2685	2479	2565	2345	1930.05	-0.67	0.04	-15.79	3.525e-56	1.007e-54
ENSG00000250510	GPR162	G protein-coupled receptor 162 [Source:HGNC Symbol;Acc:HGNC:16693]	158	130	144	165	558	579	496	439	321.99	-1.62	0.1	-15.78	4.153e-56	1.185e-54
ENSG00000101003	GINS1	GINS complex subunit 1 [Source:HGNC Symbol;Acc:HGNC:28980]	106	88	105	92	445	367	399	332	232.62	-1.8	0.11	-15.77	5.15e-56	1.468e-54
ENSG00000053254	FOXN3	forkhead box N3 [Source:HGNC Symbol;Acc:HGNC:1928]	2178	2321	2242	2289	1607	1372	1524	1327	1867.97	0.78	0.05	15.75	6.742e-56	1.921e-54
ENSG00000005249	PRKAR2B	protein kinase cAMP-dependent type II regulatory subunit beta [Source:HGNC Symbol;Acc:HGNC:9392]	1152	1218	1255	1232	2527	2183	2278	2229	1721.25	-0.77	0.05	-15.74	7.572e-56	2.155e-54
ENSG00000126878	AIF1L	allograft inflammatory factor 1 like [Source:HGNC Symbol;Acc:HGNC:28904]	102	92	100	100	373	359	369	332	220.36	-1.69	0.11	-15.72	1.022e-55	2.907e-54
ENSG00000153071	DAB2	DAB2, clathrin adaptor protein [Source:HGNC Symbol;Acc:HGNC:2662]	11817	11980	11579	11324	8943	7665	8198	7951	9973.03	0.66	0.04	15.72	1.104e-55	3.136e-54
ENSG00000109113	RAB34	RAB34, member RAS oncogene family [Source:HGNC Symbol;Acc:HGNC:16519]	872	851	854	834	1692	1709	1653	1563	1226.41	-0.8	0.05	-15.72	1.116e-55	3.168e-54
ENSG00000119900	OGFRL1	opioid growth factor receptor like 1 [Source:HGNC Symbol;Acc:HGNC:21378]	2638	2913	2960	2901	1996	1678	1910	1714	2352.42	0.79	0.05	15.72	1.19e-55	3.374e-54
ENSG00000108622	ICAM2	intercellular adhesion molecule 2 [Source:HGNC Symbol;Acc:HGNC:5345]	3195	2849	3160	3059	5675	5273	5403	5075	4129.08	-0.65	0.04	-15.71	1.326e-55	3.758e-54
ENSG00000140873	ADAMTS18	ADAM metallopeptidase with thrombospondin type 1 motif 18 [Source:HGNC Symbol;Acc:HGNC:17110]	231	228	228	240	705	579	631	600	417.42	-1.28	0.08	-15.71	1.35e-55	3.822e-54
ENSG00000105483	CARD8	caspase recruitment domain family member 8 [Source:HGNC Symbol;Acc:HGNC:17057]	6167	5955	5721	5913	4321	4377	4297	3979	5110.46	0.64	0.04	15.7	1.423e-55	4.027e-54
ENSG00000100036	SLC35E4	solute carrier family 35 member E4 [Source:HGNC Symbol;Acc:HGNC:17058]	539	545	552	558	1340	1179	1133	1135	850.89	-0.97	0.06	-15.7	1.618e-55	4.574e-54
ENSG00000107443	CCNJ	cyclin J [Source:HGNC Symbol;Acc:HGNC:23434]	3302	3262	3331	3128	2326	2003	2190	2148	2726.25	0.74	0.05	15.69	1.659e-55	4.685e-54
ENSG00000100304	TTLL12	tubulin tyrosine ligase like 12 [Source:HGNC Symbol;Acc:HGNC:28974]	1310	1336	1354	1381	2627	2352	2390	2375	1852.27	-0.7	0.04	-15.69	1.729e-55	4.879e-54
ENSG00000082805	ERC1	ELKS/RAB6-interacting/CAST family member 1 [Source:HGNC Symbol;Acc:HGNC:17072]	965	1137	1061	1017	2376	2031	2389	2284	1617.34	-0.96	0.06	-15.68	1.97e-55	5.554e-54
ENSG00000046889	PREX2	phosphatidylinositol-3,4,5-trisphosphate dependent Rac exchange factor 2 [Source:HGNC Symbol;Acc:HGNC:22950]	1712	1875	1772	1873	3591	3350	4014	3675	2671.42	-0.86	0.06	-15.68	1.994e-55	5.617e-54
ENSG00000119335	SET	SET nuclear proto-oncogene [Source:HGNC Symbol;Acc:HGNC:10760]	5729	5641	5846	6040	9597	8877	9636	8971	7412.55	-0.52	0.03	-15.68	2.104e-55	5.921e-54
ENSG00000196911	KPNA5	karyopherin subunit alpha 5 [Source:HGNC Symbol;Acc:HGNC:6398]	670	634	588	639	309	319	298	261	471.16	1.23	0.08	15.67	2.512e-55	7.064e-54
ENSG00000173852	DPY19L1	dpy-19 like C-mannosyltransferase 1 [Source:HGNC Symbol;Acc:HGNC:22205]	1833	1997	1916	2028	4154	3421	4031	3868	2840.43	-0.84	0.05	-15.66	2.707e-55	7.607e-54
ENSG00000175283	DOLK	dolichol kinase [Source:HGNC Symbol;Acc:HGNC:23406]	1057	1080	1068	1029	618	602	663	591	845.86	0.92	0.06	15.66	2.8e-55	7.859e-54
ENSG00000181826	RELL1	RELT like 1 [Source:HGNC Symbol;Acc:HGNC:27379]	180	161	166	180	541	473	510	500	328.41	-1.39	0.09	-15.66	2.866e-55	8.039e-54
ENSG00000028277	POU2F2	POU class 2 homeobox 2 [Source:HGNC Symbol;Acc:HGNC:9213]	913	1004	1072	1103	333	429	452	462	733.32	1.42	0.09	15.66	2.872e-55	8.05e-54
ENSG00000108479	GALK1	galactokinase 1 [Source:HGNC Symbol;Acc:HGNC:4118]	466	418	457	484	1076	1050	998	946	718.24	-1	0.06	-15.66	2.979e-55	8.341e-54
ENSG00000073614	KDM5A	lysine demethylase 5A [Source:HGNC Symbol;Acc:HGNC:9886]	3509	3820	3510	3571	2363	2041	2378	2295	2956.42	0.82	0.05	15.65	3.266e-55	9.138e-54
ENSG00000182118	FAM89A	family with sequence similarity 89 member A [Source:HGNC Symbol;Acc:HGNC:25057]	469	424	434	503	196	194	190	180	328.96	1.4	0.09	15.65	3.39e-55	9.475e-54
ENSG00000091651	ORC6	origin recognition complex subunit 6 [Source:HGNC Symbol;Acc:HGNC:17151]	47	55	58	62	347	277	310	240	166.95	-2.19	0.14	-15.65	3.499e-55	9.773e-54
ENSG00000117620	SLC35A3	solute carrier family 35 member A3 [Source:HGNC Symbol;Acc:HGNC:11023]	265	308	294	316	768	709	735	710	499.1	-1.15	0.07	-15.64	3.624e-55	1.011e-53
ENSG00000254999	BRK1	BRICK1, SCAR/WAVE actin nucleating complex subunit [Source:HGNC Symbol;Acc:HGNC:23057]	5454	5416	5495	5482	4109	3946	4172	4087	4783.18	0.57	0.04	15.64	4.05e-55	1.129e-53
ENSG00000111615	KRR1	KRR1, small subunit processome component homolog [Source:HGNC Symbol;Acc:HGNC:5176]	403	387	402	452	991	900	927	943	658.4	-1.04	0.07	-15.63	4.435e-55	1.235e-53
ENSG00000138031	ADCY3	adenylate cyclase 3 [Source:HGNC Symbol;Acc:HGNC:234]	418	365	465	420	1174	1019	1012	938	705.78	-1.15	0.07	-15.62	4.968e-55	1.383e-53
ENSG00000187091	PLCD1	phospholipase C delta 1 [Source:HGNC Symbol;Acc:HGNC:9060]	160	147	192	163	566	517	499	468	327.95	-1.46	0.09	-15.61	6.236e-55	1.734e-53
ENSG00000174028	FAM3C2	family with sequence similarity 3 member C2 (pseudogene) [Source:HGNC Symbol;Acc:HGNC:34501]	1688	1696	1780	1778	1195	995	1139	1071	1426.6	0.81	0.05	15.61	6.35e-55	1.764e-53
ENSG00000010327	STAB1	stabilin 1 [Source:HGNC Symbol;Acc:HGNC:18628]	17883	17596	17732	18618	11647	12977	11129	10491	14849.7	0.78	0.05	15.61	6.412e-55	1.78e-53
ENSG00000213341	CHUK	conserved helix-loop-helix ubiquitous kinase [Source:HGNC Symbol;Acc:HGNC:1974]	376	389	367	379	888	829	873	859	604.41	-1.03	0.07	-15.61	6.51e-55	1.806e-53
ENSG00000170485	NPAS2	neuronal PAS domain protein 2 [Source:HGNC Symbol;Acc:HGNC:7895]	808	784	797	779	1669	1518	1639	1436	1152.02	-0.83	0.05	-15.59	8.853e-55	2.454e-53
ENSG00000138764	CCNG2	cyclin G2 [Source:HGNC Symbol;Acc:HGNC:1593]	1733	1771	1778	1675	1194	1015	1126	1047	1426.84	0.82	0.05	15.58	9.885e-55	2.737e-53
ENSG00000107897	ACBD5	acyl-CoA binding domain containing 5 [Source:HGNC Symbol;Acc:HGNC:23338]	542	540	544	554	1319	1093	1329	1156	861.85	-1.01	0.06	-15.57	1.237e-54	3.422e-53
ENSG00000203485	INF2	inverted formin, FH2 and WH2 domain containing [Source:HGNC Symbol;Acc:HGNC:23791]	2871	2867	3018	3136	5166	4986	4906	4645	3877.2	-0.58	0.04	-15.56	1.27e-54	3.511e-53
ENSG00000172757	CFL1	cofilin 1 [Source:HGNC Symbol;Acc:HGNC:1874]	40135	40685	40584	40500	33021	28187	30701	28948	35424.9	0.57	0.04	15.56	1.278e-54	3.529e-53
ENSG00000168246	UBTD2	ubiquitin domain containing 2 [Source:HGNC Symbol;Acc:HGNC:24463]	1525	1598	1614	1593	1023	906	1077	920	1290.75	0.84	0.05	15.56	1.435e-54	3.959e-53
ENSG00000170522	ELOVL6	ELOVL fatty acid elongase 6 [Source:HGNC Symbol;Acc:HGNC:15829]	420	460	448	427	1148	958	1113	939	718.99	-1.08	0.07	-15.55	1.525e-54	4.204e-53
ENSG00000063438	AHRR	aryl-hydrocarbon receptor repressor [Source:HGNC Symbol;Acc:HGNC:346]	91	102	90	129	395	430	399	358	240.26	-1.76	0.11	-15.55	1.534e-54	4.226e-53
ENSG00000111640	GAPDH	glyceraldehyde-3-phosphate dehydrogenase [Source:HGNC Symbol;Acc:HGNC:4141]	18014	17667	18013	17352	29485	27277	28029	26694	22435.9	-0.5	0.03	-15.54	1.822e-54	5.015e-53
ENSG00000121898	CPXM2	carboxypeptidase X, M14 family member 2 [Source:HGNC Symbol;Acc:HGNC:26977]	106	102	104	98	399	338	407	353	229.95	-1.69	0.11	-15.54	1.829e-54	5.031e-53
ENSG00000182809	CRIP2	cysteine rich protein 2 [Source:HGNC Symbol;Acc:HGNC:2361]	2549	2590	2601	2696	5425	4650	4659	4413	3619.38	-0.72	0.05	-15.52	2.59e-54	7.117e-53
ENSG00000135451	TROAP	trophinin associated protein [Source:HGNC Symbol;Acc:HGNC:12327]	14	4	14	13	207	253	176	148	98.13	-3.66	0.24	-15.51	2.752e-54	7.555e-53
ENSG00000125378	BMP4	bone morphogenetic protein 4 [Source:HGNC Symbol;Acc:HGNC:1071]	1693	1777	1654	1721	4927	3937	3851	3414	2791.68	-1.07	0.07	-15.51	2.843e-54	7.8e-53
ENSG00000112242	E2F3	E2F transcription factor 3 [Source:HGNC Symbol;Acc:HGNC:3115]	2190	2156	2321	2198	1520	1249	1475	1341	1817.83	0.82	0.05	15.51	2.978e-54	8.164e-53
ENSG00000171476	HOPX	HOP homeobox [Source:HGNC Symbol;Acc:HGNC:24961]	34	45	56	36	377	274	279	234	159.02	-2.52	0.16	-15.5	3.483e-54	9.538e-53
ENSG00000043093	DCUN1D1	defective in cullin neddylation 1 domain containing 1 [Source:HGNC Symbol;Acc:HGNC:18184]	1261	1311	1257	1282	856	741	809	753	1041.06	0.84	0.05	15.5	3.609e-54	9.876e-53
ENSG00000232926	AC000078.1	ribosomal protein L8 (RPL8) pseudogene	170	121	138	155	13	14	12	5	81.58	3.59	0.23	15.49	3.932e-54	1.075e-52
ENSG00000137161	CNPY3	canopy FGF signaling regulator 3 [Source:HGNC Symbol;Acc:HGNC:11968]	1739	1776	1811	1843	1240	1218	1274	1159	1514.46	0.7	0.05	15.49	3.995e-54	1.091e-52
ENSG00000177963	RIC8A	RIC8 guanine nucleotide exchange factor A [Source:HGNC Symbol;Acc:HGNC:29550]	4600	4659	4877	4816	3715	3634	3647	3302	4164.26	0.56	0.04	15.49	4.166e-54	1.137e-52
ENSG00000008988	RPS20	ribosomal protein S20 [Source:HGNC Symbol;Acc:HGNC:10405]	6493	6344	6508	6528	5143	4997	5203	4932	5776.21	0.5	0.03	15.48	4.452e-54	1.214e-52
ENSG00000126458	RRAS	RAS related [Source:HGNC Symbol;Acc:HGNC:10447]	2358	2307	2355	2467	1792	1655	1690	1556	2029.65	0.65	0.04	15.48	4.73e-54	1.289e-52
ENSG00000172638	EFEMP2	EGF containing fibulin extracellular matrix protein 2 [Source:HGNC Symbol;Acc:HGNC:3219]	952	890	938	1054	1950	2081	1924	1830	1419.2	-0.87	0.06	-15.47	5.225e-54	1.423e-52
ENSG00000081923	ATP8B1	ATPase phospholipid transporting 8B1 [Source:HGNC Symbol;Acc:HGNC:3706]	5366	5634	5375	5501	3872	2956	3371	3246	4446.1	0.85	0.06	15.47	5.478e-54	1.49e-52
ENSG00000149564	ESAM	endothelial cell adhesion molecule [Source:HGNC Symbol;Acc:HGNC:17474]	5435	5283	5418	5459	9886	8796	8761	8557	7066.49	-0.58	0.04	-15.46	6.617e-54	1.799e-52
ENSG00000131791	PRKAB2	protein kinase AMP-activated non-catalytic subunit beta 2 [Source:HGNC Symbol;Acc:HGNC:9379]	1701	1667	1633	1667	1158	1086	1077	1081	1391.74	0.75	0.05	15.46	6.635e-54	1.802e-52
ENSG00000163376	KBTBD8	kelch repeat and BTB domain containing 8 [Source:HGNC Symbol;Acc:HGNC:30691]	389	352	387	398	161	111	149	128	264.22	1.6	0.1	15.45	6.993e-54	1.898e-52
ENSG00000102271	KLHL4	kelch like family member 4 [Source:HGNC Symbol;Acc:HGNC:6355]	2156	2166	2081	2133	1542	1295	1410	1283	1768.36	0.78	0.05	15.45	7.678e-54	2.082e-52
ENSG00000164284	GRPEL2	GrpE like 2, mitochondrial [Source:HGNC Symbol;Acc:HGNC:21060]	1755	1772	1792	1780	1208	1235	1229	1134	1495.58	0.71	0.05	15.43	9.773e-54	2.648e-52
ENSG00000253352	TUG1	taurine up-regulated 1 [Source:HGNC Symbol;Acc:HGNC:26066]	5895	6189	5672	5848	4359	4049	4384	4052	5075.12	0.64	0.04	15.43	1.003e-53	2.715e-52
ENSG00000185112	FAM43A	family with sequence similarity 43 member A [Source:HGNC Symbol;Acc:HGNC:26888]	19853	19814	21450	21600	17103	16038	16267	15546	18474.4	0.5	0.03	15.43	1.066e-53	2.883e-52
ENSG00000065328	MCM10	minichromosome maintenance 10 replication initiation factor [Source:HGNC Symbol;Acc:HGNC:18043]	3	4	8	9	207	167	158	127	80.49	-4.12	0.27	-15.41	1.321e-53	3.57e-52
ENSG00000141655	TNFRSF11A	TNF receptor superfamily member 11a [Source:HGNC Symbol;Acc:HGNC:11908]	57	68	77	78	404	286	332	304	192.5	-2.04	0.13	-15.41	1.344e-53	3.63e-52
ENSG00000176890	TYMS	thymidylate synthetase [Source:HGNC Symbol;Acc:HGNC:12441]	638	608	661	630	1466	1256	1361	1223	956.6	-0.91	0.06	-15.41	1.366e-53	3.684e-52
ENSG00000162706	CADM3	cell adhesion molecule 3 [Source:HGNC Symbol;Acc:HGNC:17601]	49	47	41	42	313	261	240	222	145.26	-2.31	0.15	-15.41	1.395e-53	3.76e-52
ENSG00000136928	GABBR2	gamma-aminobutyric acid type B receptor subunit 2 [Source:HGNC Symbol;Acc:HGNC:4507]	343	376	313	366	857	823	843	792	573.65	-1.09	0.07	-15.4	1.515e-53	4.082e-52
ENSG00000184557	SOCS3	suppressor of cytokine signaling 3 [Source:HGNC Symbol;Acc:HGNC:19391]	978	947	1122	1086	2115	2394	2463	2443	1652.25	-1.03	0.07	-15.4	1.757e-53	4.73e-52
ENSG00000266835	GAPLINC	gastric adenocarcinoma associated, positive CD44 regulator, long intergenic non-coding RNA [Source:HGNC Symbol;Acc:HGNC:51308]	201	211	188	220	28	30	49	46	125.41	2.48	0.16	15.39	1.819e-53	4.89e-52
ENSG00000119682	AREL1	apoptosis resistant E3 ubiquitin protein ligase 1 [Source:HGNC Symbol;Acc:HGNC:20363]	3498	3644	3399	3511	2544	2261	2499	2395	2982.58	0.68	0.04	15.38	2.075e-53	5.576e-52
ENSG00000187555	USP7	ubiquitin specific peptidase 7 [Source:HGNC Symbol;Acc:HGNC:12630]	1636	1762	1723	1743	3267	2881	3090	2940	2332.92	-0.67	0.04	-15.38	2.101e-53	5.64e-52
ENSG00000163545	NUAK2	NUAK family kinase 2 [Source:HGNC Symbol;Acc:HGNC:29558]	293	345	359	332	99	91	129	98	223	1.79	0.12	15.38	2.162e-53	5.799e-52
ENSG00000048392	RRM2B	ribonucleotide reductase regulatory TP53 inducible subunit M2B [Source:HGNC Symbol;Acc:HGNC:17296]	7051	7183	6924	6995	5456	4592	4950	4798	6017.05	0.66	0.04	15.38	2.209e-53	5.92e-52
ENSG00000206527	HACD2	3-hydroxyacyl-CoA dehydratase 2 [Source:HGNC Symbol;Acc:HGNC:9640]	598	641	614	679	1461	1227	1394	1341	970.17	-0.94	0.06	-15.37	2.519e-53	6.745e-52
ENSG00000178726	THBD	thrombomodulin [Source:HGNC Symbol;Acc:HGNC:11784]	937	1027	859	1010	2343	1971	2027	1955	1478.43	-0.96	0.06	-15.36	2.881e-53	7.709e-52
ENSG00000213846	AC098614.1	tropomyosin 4 (TPM4) pseudogene	5859	6059	6272	6191	4714	3956	4358	3864	5178.34	0.68	0.04	15.36	3.177e-53	8.495e-52
ENSG00000113657	DPYSL3	dihydropyrimidinase like 3 [Source:HGNC Symbol;Acc:HGNC:3015]	7295	7647	7351	7433	5879	5157	5575	5329	6475.83	0.59	0.04	15.36	3.229e-53	8.625e-52
ENSG00000004897	CDC27	cell division cycle 27 [Source:HGNC Symbol;Acc:HGNC:1728]	1879	1957	1911	1862	3840	3231	3684	3451	2669.39	-0.75	0.05	-15.35	3.37e-53	8.994e-52
ENSG00000172731	LRRC20	leucine rich repeat containing 20 [Source:HGNC Symbol;Acc:HGNC:23421]	268	296	305	276	839	697	784	666	501.14	-1.22	0.08	-15.35	3.718e-53	9.915e-52
ENSG00000004399	PLXND1	plexin D1 [Source:HGNC Symbol;Acc:HGNC:9107]	17606	19077	18073	18550	31768	28823	29461	28806	23599.5	-0.54	0.04	-15.34	3.928e-53	1.047e-51
ENSG00000188786	MTF1	metal regulatory transcription factor 1 [Source:HGNC Symbol;Acc:HGNC:7428]	1329	1437	1427	1533	917	822	919	872	1165.06	0.85	0.06	15.34	4.156e-53	1.107e-51
ENSG00000010818	HIVEP2	human immunodeficiency virus type I enhancer binding protein 2 [Source:HGNC Symbol;Acc:HGNC:4921]	779	935	933	892	417	384	464	448	665.14	1.19	0.08	15.33	4.535e-53	1.207e-51
ENSG00000154783	FGD5	FYVE, RhoGEF and PH domain containing 5 [Source:HGNC Symbol;Acc:HGNC:19117]	4396	4515	4608	4451	8373	7231	7618	7595	5983.02	-0.63	0.04	-15.33	4.687e-53	1.246e-51
ENSG00000184898	RBM43	RNA binding motif protein 43 [Source:HGNC Symbol;Acc:HGNC:24790]	263	297	296	319	811	673	782	742	508.03	-1.2	0.08	-15.33	4.869e-53	1.293e-51
ENSG00000073111	MCM2	minichromosome maintenance complex component 2 [Source:HGNC Symbol;Acc:HGNC:6944]	386	364	397	397	1042	870	921	825	632.42	-1.08	0.07	-15.32	5.522e-53	1.466e-51
ENSG00000061794	MRPS35	mitochondrial ribosomal protein S35 [Source:HGNC Symbol;Acc:HGNC:16635]	597	589	617	607	1335	1160	1249	1185	895.97	-0.88	0.06	-15.32	6.038e-53	1.601e-51
ENSG00000144118	RALB	RAS like proto-oncogene B [Source:HGNC Symbol;Acc:HGNC:9840]	4479	4609	4724	4766	7994	7166	7493	7295	5959.71	-0.54	0.04	-15.31	6.255e-53	1.657e-51
ENSG00000085491	SLC25A24	solute carrier family 25 member 24 [Source:HGNC Symbol;Acc:HGNC:20662]	2746	2866	2898	2738	1991	1596	1827	1717	2311.98	0.81	0.05	15.31	6.65e-53	1.761e-51
ENSG00000134758	RNF138	ring finger protein 138 [Source:HGNC Symbol;Acc:HGNC:17765]	356	385	426	408	1059	856	961	962	658.18	-1.13	0.07	-15.3	7.712e-53	2.04e-51
ENSG00000117479	SLC19A2	solute carrier family 19 member 2 [Source:HGNC Symbol;Acc:HGNC:10938]	665	659	683	665	368	335	377	321	514.68	1.08	0.07	15.29	8.627e-53	2.28e-51
ENSG00000112378	PERP	PERP, TP53 apoptosis effector [Source:HGNC Symbol;Acc:HGNC:17637]	3116	3362	3266	3276	6254	5377	5734	5760	4429.12	-0.68	0.04	-15.28	1.009e-52	2.664e-51
ENSG00000140525	FANCI	FA complementation group I [Source:HGNC Symbol;Acc:HGNC:25568]	149	160	145	141	528	455	499	408	300.22	-1.5	0.1	-15.28	1.045e-52	2.759e-51
ENSG00000128607	KLHDC10	kelch domain containing 10 [Source:HGNC Symbol;Acc:HGNC:22194]	1172	1142	1264	1209	2300	2103	2181	2132	1653.53	-0.71	0.05	-15.28	1.096e-52	2.889e-51
ENSG00000165716	DIPK1B	divergent protein kinase domain 1B [Source:HGNC Symbol;Acc:HGNC:28290]	2599	2501	2687	2617	4706	4423	4335	4095	3429.77	-0.6	0.04	-15.27	1.179e-52	3.107e-51
ENSG00000153707	PTPRD	protein tyrosine phosphatase, receptor type D [Source:HGNC Symbol;Acc:HGNC:9668]	199	239	232	259	680	588	639	600	416.75	-1.27	0.08	-15.27	1.265e-52	3.33e-51
ENSG00000123636	BAZ2B	bromodomain adjacent to zinc finger domain 2B [Source:HGNC Symbol;Acc:HGNC:963]	2265	2433	2330	2240	1589	1477	1515	1546	1935.84	0.75	0.05	15.25	1.552e-52	4.083e-51
ENSG00000148700	ADD3	adducin 3 [Source:HGNC Symbol;Acc:HGNC:245]	2920	2867	3081	2952	2099	1886	2073	2058	2503.72	0.69	0.05	15.25	1.596e-52	4.196e-51
ENSG00000120549	KIAA1217	KIAA1217 [Source:HGNC Symbol;Acc:HGNC:25428]	757	783	741	745	368	373	436	382	580	1.1	0.07	15.25	1.717e-52	4.51e-51
ENSG00000244157	EIF4E2P2	eukaryotic translation initiation factor 4E family member 2 pseudogene 2 [Source:HGNC Symbol;Acc:HGNC:51464]	275	297	309	321	99	104	106	98	205.21	1.69	0.11	15.25	1.735e-52	4.554e-51
ENSG00000071127	WDR1	WD repeat domain 1 [Source:HGNC Symbol;Acc:HGNC:12754]	24994	25400	25305	25155	21305	18796	19961	18682	22475.1	0.51	0.03	15.23	2.201e-52	5.771e-51
ENSG00000142784	WDTC1	WD and tetratricopeptide repeats 1 [Source:HGNC Symbol;Acc:HGNC:29175]	2051	2142	2006	2095	1514	1354	1370	1344	1743.28	0.72	0.05	15.23	2.268e-52	5.941e-51
ENSG00000150093	ITGB1	integrin subunit beta 1 [Source:HGNC Symbol;Acc:HGNC:6153]	45112	47606	46771	46144	35177	31498	35495	33979	40345.9	0.6	0.04	15.22	2.451e-52	6.415e-51
ENSG00000174175	SELP	selectin P [Source:HGNC Symbol;Acc:HGNC:10721]	62	79	82	75	345	281	322	297	185.56	-1.87	0.12	-15.22	2.562e-52	6.702e-51
ENSG00000173442	EHBP1L1	EH domain binding protein 1 like 1 [Source:HGNC Symbol;Acc:HGNC:30682]	606	656	681	740	1528	1328	1408	1361	1013.46	-0.91	0.06	-15.22	2.7e-52	7.057e-51
ENSG00000116128	BCL9	B cell CLL/lymphoma 9 [Source:HGNC Symbol;Acc:HGNC:1008]	1220	1258	1265	1228	819	764	817	763	1023.39	0.8	0.05	15.21	3.058e-52	7.986e-51
ENSG00000166233	ARIH1	ariadne RBR E3 ubiquitin protein ligase 1 [Source:HGNC Symbol;Acc:HGNC:689]	1207	1299	1288	1391	2555	2323	2702	2498	1866.17	-0.81	0.05	-15.21	3.139e-52	8.191e-51
ENSG00000116133	DHCR24	24-dehydrocholesterol reductase [Source:HGNC Symbol;Acc:HGNC:2859]	4852	4923	4520	4402	11108	8988	9861	8621	6986.63	-0.89	0.06	-15.2	3.537e-52	9.221e-51
ENSG00000083857	FAT1	FAT atypical cadherin 1 [Source:HGNC Symbol;Acc:HGNC:3595]	3383	4779	3454	3450	430	432	594	596	2216.63	2.88	0.19	15.2	3.546e-52	9.238e-51
ENSG00000090376	IRAK3	interleukin 1 receptor associated kinase 3 [Source:HGNC Symbol;Acc:HGNC:17020]	210	209	253	230	676	579	608	571	404.55	-1.27	0.08	-15.19	3.873e-52	1.008e-50
ENSG00000106244	PDAP1	PDGFA associated protein 1 [Source:HGNC Symbol;Acc:HGNC:14634]	3095	2960	3083	3070	2280	2079	2303	1999	2617.66	0.65	0.04	15.17	5.815e-52	1.512e-50
ENSG00000108883	EFTUD2	elongation factor Tu GTP binding domain containing 2 [Source:HGNC Symbol;Acc:HGNC:30858]	1956	1937	1922	1906	3678	3189	3476	3330	2621.55	-0.67	0.04	-15.16	6.181e-52	1.607e-50
ENSG00000132361	CLUH	clustered mitochondria homolog [Source:HGNC Symbol;Acc:HGNC:29094]	1784	1850	1933	2048	3661	3543	3470	3117	2620.04	-0.7	0.05	-15.16	6.202e-52	1.611e-50
ENSG00000088179	PTPN4	protein tyrosine phosphatase, non-receptor type 4 [Source:HGNC Symbol;Acc:HGNC:9656]	737	825	724	794	429	377	409	401	593.59	1.08	0.07	15.16	6.795e-52	1.763e-50
ENSG00000125843	AP5S1	adaptor related protein complex 5 subunit sigma 1 [Source:HGNC Symbol;Acc:HGNC:15875]	245	245	266	256	650	652	653	580	431.04	-1.16	0.08	-15.15	7.66e-52	1.986e-50
ENSG00000066654	THUMPD1	THUMP domain containing 1 [Source:HGNC Symbol;Acc:HGNC:23807]	982	1010	1046	1017	2061	1781	1944	1866	1432.14	-0.76	0.05	-15.15	7.746e-52	2.007e-50
ENSG00000219451	RPL23P8	ribosomal protein L23 pseudogene 8 [Source:HGNC Symbol;Acc:HGNC:36225]	2923	2842	2952	3063	2195	2071	2219	2110	2554.51	0.6	0.04	15.14	8.289e-52	2.146e-50
ENSG00000095015	MAP3K1	mitogen-activated protein kinase kinase kinase 1 [Source:HGNC Symbol;Acc:HGNC:6848]	1725	1991	1818	1899	1010	1020	1125	1126	1478.12	0.94	0.06	15.14	8.888e-52	2.299e-50
ENSG00000152465	NMT2	N-myristoyltransferase 2 [Source:HGNC Symbol;Acc:HGNC:7858]	2870	3073	2943	2799	2020	1571	1680	1665	2346.38	0.9	0.06	15.14	9.37e-52	2.422e-50
ENSG00000198843	SELENOT	selenoprotein T [Source:HGNC Symbol;Acc:HGNC:18136]	1209	1201	1230	1230	2246	2082	2257	2179	1670.51	-0.69	0.05	-15.12	1.156e-51	2.984e-50
ENSG00000142676	RPL11	ribosomal protein L11 [Source:HGNC Symbol;Acc:HGNC:10301]	15011	14302	14881	14312	11421	11063	11703	10888	12971.6	0.53	0.03	15.12	1.203e-51	3.104e-50
ENSG00000228232	GAPDHP1	glyceraldehyde-3-phosphate dehydrogenase pseudogene 1 [Source:HGNC Symbol;Acc:HGNC:4159]	7664	7315	7658	7349	12544	11613	12076	11360	9532.47	-0.51	0.03	-15.12	1.215e-51	3.133e-50
ENSG00000242498	ARPIN	actin related protein 2/3 complex inhibitor [Source:HGNC Symbol;Acc:HGNC:28782]	424	458	429	470	1154	938	1106	952	721.39	-1.06	0.07	-15.12	1.241e-51	3.198e-50
ENSG00000125144	MT1G	metallothionein 1G [Source:HGNC Symbol;Acc:HGNC:7399]	24	17	33	34	273	195	195	217	117.66	-2.75	0.18	-15.12	1.243e-51	3.199e-50
ENSG00000101850	GPR143	G protein-coupled receptor 143 [Source:HGNC Symbol;Acc:HGNC:20145]	204	207	242	222	618	553	578	590	390.2	-1.26	0.08	-15.12	1.282e-51	3.297e-50
ENSG00000196878	LAMB3	laminin subunit beta 3 [Source:HGNC Symbol;Acc:HGNC:6490]	308	329	339	330	825	710	814	793	541.23	-1.11	0.07	-15.11	1.494e-51	3.841e-50
ENSG00000254726	MEX3A	mex-3 RNA binding family member A [Source:HGNC Symbol;Acc:HGNC:33482]	4754	4850	4873	4969	3831	3592	3525	3639	4264.57	0.56	0.04	15.1	1.508e-51	3.873e-50
ENSG00000185963	BICD2	BICD cargo adaptor 2 [Source:HGNC Symbol;Acc:HGNC:17208]	1735	1714	1742	1673	3244	2855	3160	2967	2338.95	-0.68	0.05	-15.09	1.906e-51	4.89e-50
ENSG00000167695	FAM57A	family with sequence similarity 57 member A [Source:HGNC Symbol;Acc:HGNC:29646]	987	1003	1029	980	1949	1759	1911	1791	1396.51	-0.74	0.05	-15.09	1.983e-51	5.085e-50
ENSG00000075275	CELSR1	cadherin EGF LAG seven-pass G-type receptor 1 [Source:HGNC Symbol;Acc:HGNC:1850]	167	206	171	173	614	492	535	520	348.32	-1.42	0.09	-15.09	2e-51	5.124e-50
ENSG00000162783	IER5	immediate early response 5 [Source:HGNC Symbol;Acc:HGNC:5393]	2452	2492	2541	2508	1883	1722	1869	1730	2156.62	0.62	0.04	15.08	2.087e-51	5.343e-50
ENSG00000014919	COX15	cytochrome c oxidase assembly homolog COX15 [Source:HGNC Symbol;Acc:HGNC:2263]	628	576	626	617	1287	1206	1401	1276	929.69	-0.92	0.06	-15.08	2.355e-51	6.026e-50
ENSG00000179776	CDH5	cadherin 5 [Source:HGNC Symbol;Acc:HGNC:1764]	34450	35386	35648	34860	59257	52779	58580	55806	45052.5	-0.54	0.04	-15.07	2.476e-51	6.33e-50
ENSG00000060749	QSER1	glutamine and serine rich 1 [Source:HGNC Symbol;Acc:HGNC:26154]	2725	2926	2874	2729	1966	1640	1855	1812	2330.19	0.78	0.05	15.07	2.503e-51	6.394e-50
ENSG00000168758	SEMA4C	semaphorin 4C [Source:HGNC Symbol;Acc:HGNC:10731]	2007	1888	2062	2044	1367	1349	1245	1320	1669.73	0.75	0.05	15.07	2.539e-51	6.481e-50
ENSG00000197582	GPX1P1	glutathione peroxidase pseudogene 1 [Source:HGNC Symbol;Acc:HGNC:4560]	2992	2967	3106	3065	2367	2237	2327	2146	2656.8	0.57	0.04	15.07	2.742e-51	6.994e-50
ENSG00000180801	ARSJ	arylsulfatase family member J [Source:HGNC Symbol;Acc:HGNC:26286]	1296	1487	1377	1423	2736	2625	3029	2842	2055.36	-0.85	0.06	-15.07	2.747e-51	7e-50
ENSG00000146063	TRIM41	tripartite motif containing 41 [Source:HGNC Symbol;Acc:HGNC:19013]	1577	1494	1576	1756	942	1020	926	805	1272.44	0.94	0.06	15.06	2.78e-51	7.078e-50
ENSG00000166225	FRS2	fibroblast growth factor receptor substrate 2 [Source:HGNC Symbol;Acc:HGNC:16971]	1364	1473	1492	1393	935	797	865	879	1158.65	0.87	0.06	15.05	3.375e-51	8.586e-50
ENSG00000150630	VEGFC	vascular endothelial growth factor C [Source:HGNC Symbol;Acc:HGNC:12682]	527	517	538	554	1338	1062	1180	1154	836.93	-0.99	0.07	-15.03	4.529e-51	1.151e-49
ENSG00000169981	ZNF35	zinc finger protein 35 [Source:HGNC Symbol;Acc:HGNC:13099]	808	781	807	780	476	430	434	444	626.02	0.98	0.07	15.03	4.559e-51	1.158e-49
ENSG00000087074	PPP1R15A	protein phosphatase 1 regulatory subunit 15A [Source:HGNC Symbol;Acc:HGNC:14375]	2026	2079	2192	2202	3795	3508	3543	3537	2807.17	-0.61	0.04	-15.03	4.629e-51	1.175e-49
ENSG00000128645	HOXD1	homeobox D1 [Source:HGNC Symbol;Acc:HGNC:5132]	72	65	53	82	320	296	277	313	177.83	-1.96	0.13	-15.02	5.343e-51	1.355e-49
ENSG00000091127	PUS7	pseudouridine synthase 7 [Source:HGNC Symbol;Acc:HGNC:26033]	658	699	652	666	1511	1265	1461	1343	1007.34	-0.9	0.06	-15.02	5.37e-51	1.361e-49
ENSG00000175893	ZDHHC21	zinc finger DHHC-type containing 21 [Source:HGNC Symbol;Acc:HGNC:20750]	960	893	893	893	1774	1725	1710	1651	1284.97	-0.76	0.05	-15.01	5.924e-51	1.5e-49
ENSG00000213560	AC103591.1	signal sequence receptor, gamma (translocon-associated protein gamma) (SSR3) pseudogene	2489	2477	2363	2329	1729	1563	1688	1533	2031.76	0.72	0.05	15.01	6.193e-51	1.567e-49
ENSG00000082438	COBLL1	cordon-bleu WH2 repeat protein like 1 [Source:HGNC Symbol;Acc:HGNC:23571]	493	523	537	493	1176	1021	1181	1055	789.91	-0.96	0.06	-15.01	6.474e-51	1.637e-49
ENSG00000198832	SELENOM	selenoprotein M [Source:HGNC Symbol;Acc:HGNC:30397]	931	865	1009	926	539	524	551	515	739.15	0.96	0.06	15	7.032e-51	1.777e-49
ENSG00000128654	MTX2	metaxin 2 [Source:HGNC Symbol;Acc:HGNC:7506]	408	401	398	378	922	839	907	842	621.07	-0.99	0.07	-15	7.392e-51	1.866e-49
ENSG00000124181	PLCG1	phospholipase C gamma 1 [Source:HGNC Symbol;Acc:HGNC:9065]	7758	7244	7522	7829	5693	5854	5412	5254	6590.34	0.6	0.04	15	7.428e-51	1.874e-49
ENSG00000205683	DPF3	double PHD fingers 3 [Source:HGNC Symbol;Acc:HGNC:17427]	653	598	642	559	270	259	303	290	453.49	1.27	0.08	15	7.553e-51	1.904e-49
ENSG00000164463	CREBRF	CREB3 regulatory factor [Source:HGNC Symbol;Acc:HGNC:24050]	728	808	767	740	433	376	424	397	590.4	1.05	0.07	15	7.724e-51	1.945e-49
ENSG00000157107	FCHO2	FCH domain only 2 [Source:HGNC Symbol;Acc:HGNC:25180]	1458	1524	1515	1445	1038	891	955	905	1224.08	0.8	0.05	14.99	8.049e-51	2.026e-49
ENSG00000171206	TRIM8	tripartite motif containing 8 [Source:HGNC Symbol;Acc:HGNC:15579]	8247	8400	8729	8606	6720	5514	6029	5617	7257.91	0.66	0.04	14.99	8.124e-51	2.043e-49
ENSG00000172009	THOP1	thimet oligopeptidase 1 [Source:HGNC Symbol;Acc:HGNC:11793]	889	945	973	982	1894	1778	1757	1646	1329.05	-0.75	0.05	-14.99	8.463e-51	2.127e-49
ENSG00000125170	DOK4	docking protein 4 [Source:HGNC Symbol;Acc:HGNC:19868]	447	384	482	465	1069	1092	1016	938	717.33	-1.05	0.07	-14.99	8.488e-51	2.131e-49
ENSG00000091972	CD200	CD200 molecule [Source:HGNC Symbol;Acc:HGNC:7203]	451	448	446	431	155	142	205	179	312.86	1.51	0.1	14.99	9.057e-51	2.272e-49
ENSG00000168159	RNF187	ring finger protein 187 [Source:HGNC Symbol;Acc:HGNC:27146]	2933	2982	3014	3039	5374	4716	4975	4750	3900.24	-0.57	0.04	-14.99	9.068e-51	2.273e-49
ENSG00000166938	DIS3L	DIS3 like exosome 3'-5' exoribonuclease [Source:HGNC Symbol;Acc:HGNC:28698]	336	360	354	396	844	808	848	769	574.27	-1.02	0.07	-14.97	1.221e-50	3.059e-49
ENSG00000008513	ST3GAL1	ST3 beta-galactoside alpha-2,3-sialyltransferase 1 [Source:HGNC Symbol;Acc:HGNC:10862]	6264	6576	6464	6203	4887	4130	4243	4284	5405.75	0.69	0.05	14.96	1.374e-50	3.438e-49
ENSG00000064115	TM7SF3	transmembrane 7 superfamily member 3 [Source:HGNC Symbol;Acc:HGNC:23049]	2927	2965	2782	2746	2042	1862	1996	1890	2413.38	0.7	0.05	14.96	1.377e-50	3.445e-49
ENSG00000174851	YIF1A	Yip1 interacting factor homolog A, membrane trafficking protein [Source:HGNC Symbol;Acc:HGNC:16688]	883	799	825	824	1626	1594	1601	1579	1190.68	-0.79	0.05	-14.95	1.477e-50	3.69e-49
ENSG00000109184	DCUN1D4	defective in cullin neddylation 1 domain containing 4 [Source:HGNC Symbol;Acc:HGNC:28998]	659	680	682	709	1418	1335	1292	1280	984.7	-0.81	0.05	-14.94	1.732e-50	4.326e-49
ENSG00000163170	BOLA3	bolA family member 3 [Source:HGNC Symbol;Acc:HGNC:24415]	133	142	124	134	435	401	442	381	265.14	-1.47	0.1	-14.94	1.765e-50	4.405e-49
ENSG00000251017	AC093677.1	coiled-coil domain containing 90B (CCDC90B) pseudogene	643	640	682	607	334	323	352	310	492.12	1.11	0.07	14.94	1.831e-50	4.565e-49
ENSG00000172889	EGFL7	EGF like domain multiple 7 [Source:HGNC Symbol;Acc:HGNC:20594]	21983	20441	22968	22527	13418	14873	11914	11396	17582.5	0.92	0.06	14.93	2.011e-50	5.011e-49
ENSG00000166900	STX3	syntaxin 3 [Source:HGNC Symbol;Acc:HGNC:11438]	4163	4189	4186	4376	3452	3080	3164	3029	3712.2	0.56	0.04	14.93	2.028e-50	5.049e-49
ENSG00000161835	GRASP	general receptor for phosphoinositides 1 associated scaffold protein [Source:HGNC Symbol;Acc:HGNC:18707]	1294	1177	1353	1414	2572	2521	2491	2276	1846.56	-0.76	0.05	-14.93	2.073e-50	5.156e-49
ENSG00000126524	SBDS	SBDS, ribosome maturation factor [Source:HGNC Symbol;Acc:HGNC:19440]	1662	1599	1746	1718	3143	2836	2888	2888	2265.22	-0.65	0.04	-14.93	2.166e-50	5.384e-49
ENSG00000037280	FLT4	fms related tyrosine kinase 4 [Source:HGNC Symbol;Acc:HGNC:3767]	1672	1617	1527	1628	3274	3164	2899	2798	2272.97	-0.76	0.05	-14.91	2.653e-50	6.591e-49
ENSG00000101557	USP14	ubiquitin specific peptidase 14 [Source:HGNC Symbol;Acc:HGNC:12612]	2528	2607	2608	2668	4754	4152	4659	4499	3491.29	-0.64	0.04	-14.91	2.933e-50	7.281e-49
ENSG00000185839	AL035411.1	adenylate kinase 2 (AK2) pseudogene	540	542	521	516	1146	1072	1099	1025	788.95	-0.88	0.06	-14.91	2.97e-50	7.366e-49
ENSG00000152778	IFIT5	interferon induced protein with tetratricopeptide repeats 5 [Source:HGNC Symbol;Acc:HGNC:13328]	530	639	565	613	1363	1229	1436	1202	922.93	-1	0.07	-14.9	3.087e-50	7.651e-49
ENSG00000088899	LZTS3	leucine zipper tumor suppressor family member 3 [Source:HGNC Symbol;Acc:HGNC:30139]	491	484	558	570	242	232	240	252	388.97	1.26	0.08	14.9	3.438e-50	8.515e-49
ENSG00000164818	DNAAF5	dynein axonemal assembly factor 5 [Source:HGNC Symbol;Acc:HGNC:26013]	1156	1126	1152	1185	2249	2007	2104	1946	1582.61	-0.69	0.05	-14.89	3.658e-50	9.051e-49
ENSG00000058804	NDC1	NDC1 transmembrane nucleoporin [Source:HGNC Symbol;Acc:HGNC:25525]	405	444	414	432	1099	928	968	873	676.98	-1.03	0.07	-14.89	3.871e-50	9.573e-49
ENSG00000206560	ANKRD28	ankyrin repeat domain 28 [Source:HGNC Symbol;Acc:HGNC:29024]	1056	1020	1075	1094	2220	1855	2117	2069	1528.89	-0.81	0.05	-14.87	4.931e-50	1.219e-48
ENSG00000145817	YIPF5	Yip1 domain family member 5 [Source:HGNC Symbol;Acc:HGNC:24877]	2137	2281	2269	2260	3989	3863	4266	4190	3094.74	-0.71	0.05	-14.86	5.79e-50	1.43e-48
ENSG00000090013	BLVRB	biliverdin reductase B [Source:HGNC Symbol;Acc:HGNC:1063]	442	457	484	442	1014	956	996	904	694.73	-0.93	0.06	-14.86	6.093e-50	1.503e-48
ENSG00000183255	PTTG1IP	PTTG1 interacting protein [Source:HGNC Symbol;Acc:HGNC:13524]	13016	13220	13432	13060	22013	19658	20827	19698	16584.3	-0.49	0.03	-14.85	6.558e-50	1.617e-48
ENSG00000067182	TNFRSF1A	TNF receptor superfamily member 1A [Source:HGNC Symbol;Acc:HGNC:11916]	5449	5327	5675	5556	4347	3899	4319	4019	4833.85	0.56	0.04	14.84	8.149e-50	2.007e-48
ENSG00000152689	RASGRP3	RAS guanyl releasing protein 3 [Source:HGNC Symbol;Acc:HGNC:14545]	1504	1528	1547	1591	980	1038	1053	996	1287.05	0.75	0.05	14.84	8.551e-50	2.105e-48
ENSG00000111335	OAS2	2'-5'-oligoadenylate synthetase 2 [Source:HGNC Symbol;Acc:HGNC:8087]	431	565	421	486	2422	2136	2229	1667	1242.53	-1.95	0.13	-14.83	9.232e-50	2.271e-48
ENSG00000171862	PTEN	phosphatase and tensin homolog [Source:HGNC Symbol;Acc:HGNC:9588]	1606	1688	1809	1737	3430	2936	3102	2979	2360.81	-0.71	0.05	-14.83	9.893e-50	2.432e-48
ENSG00000147883	CDKN2B	cyclin dependent kinase inhibitor 2B [Source:HGNC Symbol;Acc:HGNC:1788]	1999	2040	1841	1860	1234	1010	1121	1163	1547.35	0.92	0.06	14.81	1.337e-49	3.284e-48
ENSG00000132356	PRKAA1	protein kinase AMP-activated catalytic subunit alpha 1 [Source:HGNC Symbol;Acc:HGNC:9376]	1655	1757	1896	1866	3766	3110	3484	3256	2541.68	-0.77	0.05	-14.8	1.383e-49	3.395e-48
ENSG00000075292	ZNF638	zinc finger protein 638 [Source:HGNC Symbol;Acc:HGNC:17894]	3655	3824	3620	3710	2622	2493	2811	2536	3171.59	0.65	0.04	14.8	1.465e-49	3.594e-48
ENSG00000184254	ALDH1A3	aldehyde dehydrogenase 1 family member A3 [Source:HGNC Symbol;Acc:HGNC:409]	171	156	148	147	503	421	487	490	305.57	-1.44	0.1	-14.79	1.636e-49	4.009e-48
ENSG00000170190	SLC16A5	solute carrier family 16 member 5 [Source:HGNC Symbol;Acc:HGNC:10926]	90	92	94	89	376	380	305	321	210.62	-1.74	0.12	-14.79	1.655e-49	4.052e-48
ENSG00000130433	CACNG6	calcium voltage-gated channel auxiliary subunit gamma 6 [Source:HGNC Symbol;Acc:HGNC:13625]	20	22	17	30	190	173	186	163	95.46	-2.72	0.18	-14.78	1.999e-49	4.892e-48
ENSG00000248641	HMGA1P2	high mobility group AT-hook 1 pseudogene 2 [Source:HGNC Symbol;Acc:HGNC:13322]	593	624	618	642	1474	1249	1319	1164	936.63	-0.91	0.06	-14.77	2.283e-49	5.582e-48
ENSG00000271601	LIX1L	limb and CNS expressed 1 like [Source:HGNC Symbol;Acc:HGNC:28715]	1359	1398	1417	1445	2679	2331	2610	2416	1917.44	-0.68	0.05	-14.77	2.446e-49	5.976e-48
ENSG00000100300	TSPO	translocator protein [Source:HGNC Symbol;Acc:HGNC:1158]	5544	5354	5583	5811	9223	8583	8651	8231	7003.38	-0.49	0.03	-14.76	2.669e-49	6.516e-48
ENSG00000019144	PHLDB1	pleckstrin homology like domain family B member 1 [Source:HGNC Symbol;Acc:HGNC:23697]	6921	7350	6913	7316	5369	5029	4760	4284	6018.34	0.7	0.05	14.76	2.778e-49	6.777e-48
ENSG00000164736	SOX17	SRY-box 17 [Source:HGNC Symbol;Acc:HGNC:18122]	2484	2624	2877	2861	1971	1780	1759	1685	2265.9	0.74	0.05	14.75	3.057e-49	7.452e-48
ENSG00000145730	PAM	peptidylglycine alpha-amidating monooxygenase [Source:HGNC Symbol;Acc:HGNC:8596]	6353	6511	6518	6469	5193	4688	5121	4870	5725.32	0.53	0.04	14.75	3.267e-49	7.959e-48
ENSG00000197746	PSAP	prosaposin [Source:HGNC Symbol;Acc:HGNC:9498]	65414	65061	63980	64632	53357	47738	52045	49762	57825.1	0.5	0.03	14.73	3.873e-49	9.427e-48
ENSG00000196363	WDR5	WD repeat domain 5 [Source:HGNC Symbol;Acc:HGNC:12757]	894	849	889	957	1723	1725	1711	1558	1260.94	-0.75	0.05	-14.73	3.976e-49	9.671e-48
ENSG00000165891	E2F7	E2F transcription factor 7 [Source:HGNC Symbol;Acc:HGNC:23820]	1173	1209	1160	1091	746	597	597	567	901.61	1.03	0.07	14.73	4.026e-49	9.785e-48
ENSG00000172974	AC007318.1	voltage-dependent anion channel 2 (VDAC2) pseudogene	1786	1830	1807	1849	3292	2979	3153	3187	2438.54	-0.64	0.04	-14.71	5.576e-49	1.354e-47
ENSG00000078808	SDF4	stromal cell derived factor 4 [Source:HGNC Symbol;Acc:HGNC:24188]	4789	4808	5005	5422	8687	8254	8107	7801	6489.55	-0.56	0.04	-14.71	5.857e-49	1.421e-47
ENSG00000158406	HIST1H4H	histone cluster 1 H4 family member h [Source:HGNC Symbol;Acc:HGNC:4788]	221	210	207	194	61	48	55	41	133.04	2.12	0.14	14.71	5.896e-49	1.43e-47
ENSG00000105737	GRIK5	glutamate ionotropic receptor kainate type subunit 5 [Source:HGNC Symbol;Acc:HGNC:4583]	68	57	76	61	305	285	273	250	165.32	-1.89	0.13	-14.69	7.36e-49	1.784e-47
ENSG00000091879	ANGPT2	angiopoietin 2 [Source:HGNC Symbol;Acc:HGNC:485]	6384	6483	6404	6527	11514	10533	12142	11946	8818.1	-0.69	0.05	-14.69	7.888e-49	1.91e-47
ENSG00000105953	OGDH	oxoglutarate dehydrogenase [Source:HGNC Symbol;Acc:HGNC:8124]	2592	2666	2742	2619	5228	4378	4715	4473	3602.82	-0.67	0.05	-14.68	8.067e-49	1.952e-47
ENSG00000188070	C11orf95	chromosome 11 open reading frame 95 [Source:HGNC Symbol;Acc:HGNC:28449]	4410	4255	4469	4444	3570	3315	3239	3083	3855.97	0.56	0.04	14.68	8.389e-49	2.028e-47
ENSG00000127533	F2RL3	F2R like thrombin or trypsin receptor 3 [Source:HGNC Symbol;Acc:HGNC:3540]	229	260	267	241	61	60	85	73	163.41	1.94	0.13	14.68	8.705e-49	2.103e-47
ENSG00000218014	KRT19P1	keratin 19 pseudogene 1 [Source:HGNC Symbol;Acc:HGNC:33422]	4	7	6	7	160	134	133	123	67.84	-3.89	0.27	-14.67	1.061e-48	2.56e-47
ENSG00000170832	USP32	ubiquitin specific peptidase 32 [Source:HGNC Symbol;Acc:HGNC:19143]	1935	2075	2094	1971	1376	1225	1403	1312	1683.45	0.75	0.05	14.67	1.063e-48	2.564e-47
ENSG00000008083	JARID2	jumonji and AT-rich interaction domain containing 2 [Source:HGNC Symbol;Acc:HGNC:6196]	1041	1139	1060	992	628	519	628	546	827.45	1.01	0.07	14.66	1.08e-48	2.604e-47
ENSG00000269378	AC022149.1	integrin beta 1 pseudogene 1	5316	5662	5482	5531	4059	3746	4099	4045	4758.96	0.61	0.04	14.66	1.089e-48	2.624e-47
ENSG00000116871	MAP7D1	MAP7 domain containing 1 [Source:HGNC Symbol;Acc:HGNC:25514]	4280	4224	4458	4547	7153	6636	6868	6539	5495.34	-0.48	0.03	-14.66	1.169e-48	2.814e-47
ENSG00000131153	GINS2	GINS complex subunit 2 [Source:HGNC Symbol;Acc:HGNC:24575]	31	25	33	24	219	182	190	176	105.06	-2.51	0.17	-14.65	1.274e-48	3.061e-47
ENSG00000156453	PCDH1	protocadherin 1 [Source:HGNC Symbol;Acc:HGNC:8655]	4404	4528	4866	4876	8691	7432	8209	7919	6242.46	-0.64	0.04	-14.65	1.273e-48	3.061e-47
ENSG00000117650	NEK2	NIMA related kinase 2 [Source:HGNC Symbol;Acc:HGNC:7745]	15	9	8	8	182	131	151	139	76.16	-3.46	0.24	-14.65	1.383e-48	3.322e-47
ENSG00000171320	ESCO2	establishment of sister chromatid cohesion N-acetyltransferase 2 [Source:HGNC Symbol;Acc:HGNC:27230]	9	7	5	16	157	151	145	129	73.34	-3.51	0.24	-14.65	1.387e-48	3.329e-47
ENSG00000101412	E2F1	E2F transcription factor 1 [Source:HGNC Symbol;Acc:HGNC:3113]	39	29	34	35	234	203	204	182	114.76	-2.35	0.16	-14.64	1.552e-48	3.721e-47
ENSG00000168785	TSPAN5	tetraspanin 5 [Source:HGNC Symbol;Acc:HGNC:17753]	4203	4133	3843	3982	3017	2536	2702	2496	3381.6	0.74	0.05	14.64	1.628e-48	3.901e-47
ENSG00000228672	PROB1	proline rich basic protein 1 [Source:HGNC Symbol;Acc:HGNC:41906]	86	91	97	105	365	305	350	323	207.72	-1.65	0.11	-14.63	1.684e-48	4.033e-47
ENSG00000163659	TIPARP	TCDD inducible poly(ADP-ribose) polymerase [Source:HGNC Symbol;Acc:HGNC:23696]	1874	1928	1930	1802	1287	1220	1342	1189	1579.93	0.73	0.05	14.63	1.848e-48	4.422e-47
ENSG00000089060	SLC8B1	solute carrier family 8 member B1 [Source:HGNC Symbol;Acc:HGNC:26175]	555	514	587	597	1213	1215	1143	1082	842.94	-0.89	0.06	-14.63	1.851e-48	4.427e-47
ENSG00000163597	SNHG16	small nucleolar RNA host gene 16 [Source:HGNC Symbol;Acc:HGNC:44352]	895	887	931	891	544	503	524	548	721.64	0.91	0.06	14.63	1.861e-48	4.446e-47
ENSG00000038382	TRIO	trio Rho guanine nucleotide exchange factor [Source:HGNC Symbol;Acc:HGNC:12303]	10765	12437	11385	10958	7705	7398	8061	7591	9589.07	0.72	0.05	14.63	1.93e-48	4.609e-47
ENSG00000063046	EIF4B	eukaryotic translation initiation factor 4B [Source:HGNC Symbol;Acc:HGNC:3285]	3991	4097	4226	4079	7043	6403	7087	6865	5375.34	-0.59	0.04	-14.61	2.254e-48	5.376e-47
ENSG00000137393	RNF144B	ring finger protein 144B [Source:HGNC Symbol;Acc:HGNC:21578]	2194	2184	2240	2219	4096	3601	4154	4019	3027.42	-0.69	0.05	-14.61	2.255e-48	5.376e-47
ENSG00000169180	XPO6	exportin 6 [Source:HGNC Symbol;Acc:HGNC:19733]	2287	2309	2306	2415	4122	3724	3996	3595	3037.09	-0.58	0.04	-14.61	2.336e-48	5.564e-47
ENSG00000204406	MBD5	methyl-CpG binding domain protein 5 [Source:HGNC Symbol;Acc:HGNC:20444]	667	720	682	612	317	300	359	326	504.67	1.18	0.08	14.61	2.488e-48	5.923e-47
ENSG00000197646	PDCD1LG2	programmed cell death 1 ligand 2 [Source:HGNC Symbol;Acc:HGNC:18731]	745	782	808	746	451	407	461	390	604.49	1	0.07	14.61	2.545e-48	6.054e-47
ENSG00000069869	NEDD4	neural precursor cell expressed, developmentally down-regulated 4, E3 ubiquitin protein ligase [Source:HGNC Symbol;Acc:HGNC:7727]	741	768	857	855	1659	1494	1694	1609	1182.24	-0.85	0.06	-14.6	2.649e-48	6.297e-47
ENSG00000065150	IPO5	importin 5 [Source:HGNC Symbol;Acc:HGNC:6402]	6117	6437	6364	6226	4954	4385	4888	4526	5500.43	0.57	0.04	14.58	3.95e-48	9.384e-47
ENSG00000183111	ARHGEF37	Rho guanine nucleotide exchange factor 37 [Source:HGNC Symbol;Acc:HGNC:34430]	192	196	248	249	614	590	588	588	396.24	-1.27	0.09	-14.57	4.068e-48	9.657e-47
ENSG00000174444	RPL4	ribosomal protein L4 [Source:HGNC Symbol;Acc:HGNC:10353]	25569	25650	26211	26222	22054	20799	22061	21134	23708.1	0.42	0.03	14.57	4.188e-48	9.934e-47
ENSG00000181722	ZBTB20	zinc finger and BTB domain containing 20 [Source:HGNC Symbol;Acc:HGNC:13503]	325	389	340	367	104	115	149	125	244.16	1.65	0.11	14.57	4.306e-48	1.021e-46
ENSG00000104388	RAB2A	RAB2A, member RAS oncogene family [Source:HGNC Symbol;Acc:HGNC:9763]	1973	2111	2050	2118	3725	3344	3711	3588	2773.51	-0.65	0.04	-14.57	4.606e-48	1.091e-46
ENSG00000127946	HIP1	huntingtin interacting protein 1 [Source:HGNC Symbol;Acc:HGNC:4913]	775	961	879	867	1807	1709	1827	1791	1296.94	-0.88	0.06	-14.56	5.194e-48	1.229e-46
ENSG00000166803	PCLAF	PCNA clamp associated factor [Source:HGNC Symbol;Acc:HGNC:28961]	18	12	12	13	190	149	150	139	81.05	-3.14	0.22	-14.55	5.457e-48	1.291e-46
ENSG00000103335	PIEZO1	piezo type mechanosensitive ion channel component 1 [Source:HGNC Symbol;Acc:HGNC:28993]	6606	7345	7208	7516	12549	11441	11841	11216	9293.97	-0.56	0.04	-14.55	6.009e-48	1.42e-46
ENSG00000214063	TSPAN4	tetraspanin 4 [Source:HGNC Symbol;Acc:HGNC:11859]	725	698	797	821	1627	1629	1653	1372	1137.15	-0.89	0.06	-14.55	6.242e-48	1.474e-46
ENSG00000165169	DYNLT3	dynein light chain Tctex-type 3 [Source:HGNC Symbol;Acc:HGNC:11694]	981	1010	1037	1013	2044	1741	1992	1844	1426.52	-0.76	0.05	-14.55	6.262e-48	1.478e-46
ENSG00000132467	UTP3	UTP3, small subunit processome component [Source:HGNC Symbol;Acc:HGNC:24477]	2105	2322	2302	2184	1505	1297	1522	1421	1843.58	0.78	0.05	14.54	7.177e-48	1.693e-46
ENSG00000149554	CHEK1	checkpoint kinase 1 [Source:HGNC Symbol;Acc:HGNC:1925]	364	376	377	394	886	786	965	867	610.67	-1.06	0.07	-14.53	7.359e-48	1.734e-46
ENSG00000175591	P2RY2	purinergic receptor P2Y2 [Source:HGNC Symbol;Acc:HGNC:8541]	11	10	9	11	146	143	160	125	72.93	-3.37	0.23	-14.53	7.604e-48	1.791e-46
ENSG00000069020	MAST4	microtubule associated serine/threonine kinase family member 4 [Source:HGNC Symbol;Acc:HGNC:19037]	5912	7245	6504	6375	3968	3675	4109	4113	5279.76	0.86	0.06	14.53	7.733e-48	1.82e-46
ENSG00000130147	SH3BP4	SH3 domain binding protein 4 [Source:HGNC Symbol;Acc:HGNC:10826]	7749	8303	7630	7774	5746	4424	4774	4699	6430.24	0.83	0.06	14.53	7.985e-48	1.878e-46
ENSG00000100097	LGALS1	galectin 1 [Source:HGNC Symbol;Acc:HGNC:6561]	16675	16382	16303	15947	27212	24848	25918	24219	20588.4	-0.49	0.03	-14.53	8.17e-48	1.92e-46
ENSG00000066044	ELAVL1	ELAV like RNA binding protein 1 [Source:HGNC Symbol;Acc:HGNC:3312]	2127	2183	2055	2021	3934	3496	3748	3529	2830.57	-0.66	0.05	-14.51	1.006e-47	2.363e-46
ENSG00000170017	ALCAM	activated leukocyte cell adhesion molecule [Source:HGNC Symbol;Acc:HGNC:400]	2963	3194	2905	2937	6859	5488	5898	5387	4351.32	-0.82	0.06	-14.51	1.026e-47	2.407e-46
ENSG00000105778	AVL9	AVL9 cell migration associated [Source:HGNC Symbol;Acc:HGNC:28994]	2816	2893	2858	2800	2122	1838	1975	1993	2422.39	0.67	0.05	14.51	1.055e-47	2.474e-46
ENSG00000138279	ANXA7	annexin A7 [Source:HGNC Symbol;Acc:HGNC:545]	1260	1250	1297	1364	2326	2179	2294	2130	1728.57	-0.64	0.04	-14.51	1.116e-47	2.616e-46
ENSG00000277161	PIGW	phosphatidylinositol glycan anchor biosynthesis class W [Source:HGNC Symbol;Acc:HGNC:23213]	223	219	212	268	659	565	608	575	404.03	-1.22	0.08	-14.5	1.288e-47	3.017e-46
ENSG00000120063	GNA13	G protein subunit alpha 13 [Source:HGNC Symbol;Acc:HGNC:4381]	1658	1745	1784	1738	3293	2851	3309	3076	2382.47	-0.7	0.05	-14.49	1.339e-47	3.132e-46
ENSG00000115091	ACTR3	ARP3 actin related protein 3 homolog [Source:HGNC Symbol;Acc:HGNC:170]	12324	12541	12919	12303	10192	8800	9674	9085	11002.5	0.56	0.04	14.49	1.386e-47	3.239e-46
ENSG00000105373	NOP53	NOP53 ribosome biogenesis factor [Source:HGNC Symbol;Acc:HGNC:4333]	3993	4045	4415	4436	3194	3134	3203	3027	3689.4	0.58	0.04	14.48	1.526e-47	3.566e-46
ENSG00000139618	BRCA2	BRCA2, DNA repair associated [Source:HGNC Symbol;Acc:HGNC:1101]	68	73	70	78	392	274	311	278	185.29	-1.92	0.13	-14.48	1.637e-47	3.821e-46
ENSG00000157350	ST3GAL2	ST3 beta-galactoside alpha-2,3-sialyltransferase 2 [Source:HGNC Symbol;Acc:HGNC:10863]	2480	2414	2401	2477	1842	1674	1838	1699	2110.03	0.62	0.04	14.48	1.716e-47	4.004e-46
ENSG00000166479	TMX3	thioredoxin related transmembrane protein 3 [Source:HGNC Symbol;Acc:HGNC:24718]	2111	2067	2067	2162	3862	3372	3856	3638	2835.76	-0.66	0.05	-14.47	1.75e-47	4.079e-46
ENSG00000145246	ATP10D	ATPase phospholipid transporting 10D (putative) [Source:HGNC Symbol;Acc:HGNC:13549]	1451	1612	1411	1465	875	877	954	895	1202.3	0.87	0.06	14.47	1.787e-47	4.164e-46
ENSG00000054148	PHPT1	phosphohistidine phosphatase 1 [Source:HGNC Symbol;Acc:HGNC:30033]	2643	2609	2636	2558	1882	1901	1954	1722	2246.29	0.64	0.04	14.46	2.053e-47	4.779e-46
ENSG00000149257	SERPINH1	serpin family H member 1 [Source:HGNC Symbol;Acc:HGNC:1546]	11414	11350	11500	11649	17802	16450	17260	16160	13981.7	-0.41	0.03	-14.46	2.233e-47	5.194e-46
ENSG00000189403	HMGB1	high mobility group box 1 [Source:HGNC Symbol;Acc:HGNC:4983]	1888	1903	2000	2040	3914	3319	3579	3207	2674.47	-0.69	0.05	-14.46	2.285e-47	5.312e-46
ENSG00000233426	EIF3FP3	eukaryotic translation initiation factor 3 subunit F pseudogene 3 [Source:HGNC Symbol;Acc:HGNC:37625]	4962	4953	5020	4891	3941	3546	3822	3706	4364.78	0.55	0.04	14.45	2.448e-47	5.687e-46
ENSG00000135299	ANKRD6	ankyrin repeat domain 6 [Source:HGNC Symbol;Acc:HGNC:17280]	491	443	483	442	214	225	204	208	343.75	1.27	0.09	14.45	2.664e-47	6.183e-46
ENSG00000114739	ACVR2B	activin A receptor type 2B [Source:HGNC Symbol;Acc:HGNC:174]	589	634	626	586	319	316	300	323	467.19	1.1	0.08	14.44	2.853e-47	6.619e-46
ENSG00000138080	EMILIN1	elastin microfibril interfacer 1 [Source:HGNC Symbol;Acc:HGNC:19880]	282	307	313	315	882	687	791	690	517.97	-1.16	0.08	-14.44	2.875e-47	6.665e-46
ENSG00000168404	MLKL	mixed lineage kinase domain like pseudokinase [Source:HGNC Symbol;Acc:HGNC:26617]	457	467	481	471	997	955	964	910	696.34	-0.87	0.06	-14.44	2.967e-47	6.872e-46
ENSG00000160213	CSTB	cystatin B [Source:HGNC Symbol;Acc:HGNC:2482]	3003	3134	3229	3131	5310	4843	5287	4982	4042.06	-0.56	0.04	-14.43	3.207e-47	7.423e-46
ENSG00000112297	CRYBG1	crystallin beta-gamma domain containing 1 [Source:HGNC Symbol;Acc:HGNC:356]	430	460	399	438	1074	883	1014	929	685.29	-1.02	0.07	-14.42	3.673e-47	8.496e-46
ENSG00000166313	APBB1	amyloid beta precursor protein binding family B member 1 [Source:HGNC Symbol;Acc:HGNC:581]	973	983	981	1029	1993	1827	1755	1726	1378.98	-0.73	0.05	-14.42	3.993e-47	9.229e-46
ENSG00000170791	CHCHD7	coiled-coil-helix-coiled-coil-helix domain containing 7 [Source:HGNC Symbol;Acc:HGNC:28314]	321	270	280	339	792	707	721	729	505.82	-1.13	0.08	-14.41	4.308e-47	9.95e-46
ENSG00000115163	CENPA	centromere protein A [Source:HGNC Symbol;Acc:HGNC:1851]	11	8	6	7	192	133	144	119	73.21	-3.66	0.25	-14.41	4.459e-47	1.029e-45
ENSG00000136940	PDCL	phosducin like [Source:HGNC Symbol;Acc:HGNC:8770]	3054	2899	2981	2852	2170	1882	1939	2011	2486.15	0.71	0.05	14.41	4.617e-47	1.065e-45
ENSG00000157168	NRG1	neuregulin 1 [Source:HGNC Symbol;Acc:HGNC:7997]	1221	1350	1146	1285	2749	2305	2470	2404	1824.1	-0.83	0.06	-14.4	4.974e-47	1.146e-45
ENSG00000161791	FMNL3	formin like 3 [Source:HGNC Symbol;Acc:HGNC:23698]	4401	4738	4382	4439	3404	3214	3211	2847	3843.67	0.65	0.05	14.39	6.148e-47	1.416e-45
ENSG00000178741	COX5A	cytochrome c oxidase subunit 5A [Source:HGNC Symbol;Acc:HGNC:2267]	859	856	872	834	1812	1520	1690	1581	1225.4	-0.79	0.06	-14.38	6.578e-47	1.514e-45
ENSG00000113758	DBN1	drebrin 1 [Source:HGNC Symbol;Acc:HGNC:2695]	16245	16318	16724	16715	14511	13070	13750	12936	15030.1	0.43	0.03	14.37	7.682e-47	1.767e-45
ENSG00000101224	CDC25B	cell division cycle 25B [Source:HGNC Symbol;Acc:HGNC:1726]	446	427	472	449	1125	1026	1046	857	711.6	-1.02	0.07	-14.37	7.936e-47	1.824e-45
ENSG00000257564	AC068993.1	v-ral simian leukemia viral oncogene homolog A (ras related) (RALA) pseudogene	1686	1711	1810	1724	1141	1150	1166	1189	1455.22	0.72	0.05	14.36	8.75e-47	2.01e-45
ENSG00000105497	ZNF175	zinc finger protein 175 [Source:HGNC Symbol;Acc:HGNC:12964]	1364	1475	1387	1465	1018	892	909	881	1180.57	0.77	0.05	14.36	9.754e-47	2.239e-45
ENSG00000088832	FKBP1A	FK506 binding protein 1A [Source:HGNC Symbol;Acc:HGNC:3711]	23578	24110	23079	22359	43999	37187	41229	40269	31361.5	-0.65	0.05	-14.35	1.002e-46	2.298e-45
ENSG00000144043	TEX261	testis expressed 261 [Source:HGNC Symbol;Acc:HGNC:30712]	1690	1783	1758	1873	3282	2893	3146	3082	2391.19	-0.65	0.05	-14.35	1.059e-46	2.428e-45
ENSG00000119509	INVS	inversin [Source:HGNC Symbol;Acc:HGNC:17870]	180	191	172	193	503	482	500	464	325.99	-1.24	0.09	-14.35	1.087e-46	2.49e-45
ENSG00000162520	SYNC	syncoilin, intermediate filament protein [Source:HGNC Symbol;Acc:HGNC:28897]	68	78	84	93	318	282	307	294	183.73	-1.71	0.12	-14.34	1.156e-46	2.645e-45
ENSG00000187713	TMEM203	transmembrane protein 203 [Source:HGNC Symbol;Acc:HGNC:28217]	1213	1275	1292	1263	884	833	811	788	1050.68	0.75	0.05	14.33	1.46e-46	3.338e-45
ENSG00000069667	RORA	RAR related orphan receptor A [Source:HGNC Symbol;Acc:HGNC:10258]	952	974	931	925	621	497	549	518	752.36	0.94	0.07	14.33	1.516e-46	3.464e-45
ENSG00000133030	MPRIP	myosin phosphatase Rho interacting protein [Source:HGNC Symbol;Acc:HGNC:30321]	7686	8145	8259	8263	6809	6372	6594	6194	7293.22	0.47	0.03	14.33	1.519e-46	3.47e-45
ENSG00000169991	IFFO2	intermediate filament family orphan 2 [Source:HGNC Symbol;Acc:HGNC:27006]	2963	3091	2933	3037	2343	2045	2214	2083	2596.86	0.62	0.04	14.32	1.692e-46	3.861e-45
ENSG00000197043	ANXA6	annexin A6 [Source:HGNC Symbol;Acc:HGNC:544]	4121	4131	4118	4336	7245	6346	6906	6439	5358.77	-0.54	0.04	-14.31	1.813e-46	4.134e-45
ENSG00000108799	EZH1	enhancer of zeste 1 polycomb repressive complex 2 subunit [Source:HGNC Symbol;Acc:HGNC:3526]	1072	1006	1080	1153	525	654	508	468	817.95	1.14	0.08	14.31	1.818e-46	4.143e-45
ENSG00000163069	SGCB	sarcoglycan beta [Source:HGNC Symbol;Acc:HGNC:10806]	1820	1894	2010	2022	3953	3241	3659	3387	2689.86	-0.72	0.05	-14.31	1.819e-46	4.144e-45
ENSG00000142552	RCN3	reticulocalbin 3 [Source:HGNC Symbol;Acc:HGNC:21145]	1798	1801	2005	1955	3405	3145	3306	3029	2506.57	-0.62	0.04	-14.31	1.893e-46	4.308e-45
ENSG00000123975	CKS2	CDC28 protein kinase regulatory subunit 2 [Source:HGNC Symbol;Acc:HGNC:2000]	313	326	291	283	831	722	827	660	516.49	-1.16	0.08	-14.31	1.963e-46	4.465e-45
ENSG00000179115	FARSA	phenylalanyl-tRNA synthetase subunit alpha [Source:HGNC Symbol;Acc:HGNC:3592]	961	1026	1013	1033	1861	1820	1774	1767	1379.17	-0.69	0.05	-14.31	1.982e-46	4.505e-45
ENSG00000213523	SRA1	steroid receptor RNA activator 1 [Source:HGNC Symbol;Acc:HGNC:11281]	1240	1200	1185	1224	852	772	793	733	1005.66	0.77	0.05	14.31	2.03e-46	4.611e-45
ENSG00000117500	TMED5	transmembrane p24 trafficking protein 5 [Source:HGNC Symbol;Acc:HGNC:24251]	3079	3208	3456	3281	2410	2095	2335	2253	2775.62	0.67	0.05	14.3	2.071e-46	4.702e-45
ENSG00000074696	HACD3	3-hydroxyacyl-CoA dehydratase 3 [Source:HGNC Symbol;Acc:HGNC:24175]	1818	1961	1876	1740	4076	3274	3768	3436	2681.5	-0.82	0.06	-14.3	2.189e-46	4.965e-45
ENSG00000226666	HSPA9P1	heat shock protein family A (Hsp70) member 9 pseudogene 1 [Source:HGNC Symbol;Acc:HGNC:24915]	1102	1059	1088	978	2120	1901	2146	2036	1520.39	-0.8	0.06	-14.29	2.362e-46	5.353e-45
ENSG00000187866	FAM122A	family with sequence similarity 122A [Source:HGNC Symbol;Acc:HGNC:23490]	240	230	269	257	643	567	645	605	420.16	-1.14	0.08	-14.29	2.367e-46	5.362e-45
ENSG00000038427	VCAN	versican [Source:HGNC Symbol;Acc:HGNC:2464]	171	218	182	194	46	36	51	41	120.62	2.22	0.16	14.29	2.42e-46	5.477e-45
ENSG00000101844	ATG4A	autophagy related 4A cysteine peptidase [Source:HGNC Symbol;Acc:HGNC:16489]	759	775	806	788	1457	1440	1513	1473	1103.17	-0.76	0.05	-14.28	2.729e-46	6.173e-45
ENSG00000169895	SYAP1	synapse associated protein 1 [Source:HGNC Symbol;Acc:HGNC:16273]	1811	1974	1987	1894	1391	1243	1346	1260	1620.63	0.7	0.05	14.28	2.823e-46	6.381e-45
ENSG00000140105	WARS	tryptophanyl-tRNA synthetase [Source:HGNC Symbol;Acc:HGNC:12729]	4681	4710	4903	4702	7961	8042	9002	8322	6417.06	-0.66	0.05	-14.27	3.166e-46	7.151e-45
ENSG00000235587	GAPDHP65	glyceraldehyde 3 phosphate dehydrogenase pseudogene 65 [Source:HGNC Symbol;Acc:HGNC:4143]	4250	4126	4399	4263	7233	6613	6897	6287	5413.04	-0.51	0.04	-14.27	3.421e-46	7.722e-45
ENSG00000116096	SPR	sepiapterin reductase [Source:HGNC Symbol;Acc:HGNC:11257]	755	798	749	763	1538	1414	1525	1344	1086.72	-0.77	0.05	-14.26	3.644e-46	8.22e-45
ENSG00000211450	SELENOH	selenoprotein H [Source:HGNC Symbol;Acc:HGNC:18251]	1322	1253	1388	1375	933	882	894	815	1113.45	0.75	0.05	14.26	3.833e-46	8.639e-45
ENSG00000138650	PCDH10	protocadherin 10 [Source:HGNC Symbol;Acc:HGNC:13404]	4482	4750	4852	5016	9457	7838	8386	7864	6447.52	-0.66	0.05	-14.26	3.845e-46	8.661e-45
ENSG00000260860	AC126773.3	calponin 2 (CNN2) pseudogene	220	247	212	226	77	62	66	58	149.42	1.89	0.13	14.26	3.874e-46	8.719e-45
ENSG00000134440	NARS	asparaginyl-tRNA synthetase [Source:HGNC Symbol;Acc:HGNC:7643]	2617	2675	2929	2762	4980	4401	4728	4448	3622.96	-0.6	0.04	-14.26	3.916e-46	8.809e-45
ENSG00000133816	MICAL2	microtubule associated monooxygenase, calponin and LIM domain containing 2 [Source:HGNC Symbol;Acc:HGNC:24693]	10021	11225	10018	9857	7531	6139	6600	6280	8510.25	0.78	0.05	14.25	4.215e-46	9.475e-45
ENSG00000108561	C1QBP	complement C1q binding protein [Source:HGNC Symbol;Acc:HGNC:1243]	3033	2984	3137	3159	4932	4723	4921	4676	3880.35	-0.49	0.03	-14.25	4.412e-46	9.911e-45
ENSG00000075790	BCAP29	B cell receptor associated protein 29 [Source:HGNC Symbol;Acc:HGNC:24131]	1590	1612	1649	1609	3299	2709	2979	3020	2260.27	-0.74	0.05	-14.25	4.799e-46	1.077e-44
ENSG00000097021	ACOT7	acyl-CoA thioesterase 7 [Source:HGNC Symbol;Acc:HGNC:24157]	631	672	693	693	1605	1296	1444	1273	1012.76	-0.91	0.06	-14.24	4.847e-46	1.087e-44
ENSG00000109436	TBC1D9	TBC1 domain family member 9 [Source:HGNC Symbol;Acc:HGNC:21710]	5232	5360	5401	5325	3970	3458	3995	3838	4588.96	0.63	0.04	14.24	5.394e-46	1.209e-44
ENSG00000136158	SPRY2	sprouty RTK signaling antagonist 2 [Source:HGNC Symbol;Acc:HGNC:11270]	1169	1317	1208	1230	809	790	772	698	1006.01	0.83	0.06	14.23	5.59e-46	1.252e-44
ENSG00000166394	CYB5R2	cytochrome b5 reductase 2 [Source:HGNC Symbol;Acc:HGNC:24376]	47	38	38	37	246	216	194	204	122.24	-2.2	0.15	-14.23	5.892e-46	1.319e-44
ENSG00000205765	C5orf51	chromosome 5 open reading frame 51 [Source:HGNC Symbol;Acc:HGNC:27750]	787	832	766	733	1620	1450	1637	1481	1137.31	-0.83	0.06	-14.23	6.209e-46	1.389e-44
ENSG00000168887	C2orf68	chromosome 2 open reading frame 68 [Source:HGNC Symbol;Acc:HGNC:34353]	964	866	928	922	578	557	571	520	743.9	0.87	0.06	14.22	6.996e-46	1.564e-44
ENSG00000230630	DNM3OS	DNM3 opposite strand/antisense RNA [Source:HGNC Symbol;Acc:HGNC:41228]	284	244	234	288	82	92	73	57	173.15	1.9	0.13	14.21	7.614e-46	1.701e-44
ENSG00000170379	TCAF2	TRPM8 channel associated factor 2 [Source:HGNC Symbol;Acc:HGNC:26878]	186	181	203	160	540	465	534	489	334.48	-1.31	0.09	-14.21	7.927e-46	1.77e-44
ENSG00000140948	ZCCHC14	zinc finger CCHC-type containing 14 [Source:HGNC Symbol;Acc:HGNC:24134]	2119	2386	2212	2334	1621	1470	1540	1538	1911.66	0.7	0.05	14.2	8.958e-46	1.998e-44
ENSG00000198225	FKBP1C	FK506 binding protein 1C [Source:HGNC Symbol;Acc:HGNC:21376]	3803	3742	3628	3593	7166	6014	6502	6219	4983.55	-0.66	0.05	-14.2	9.011e-46	2.009e-44
ENSG00000111275	ALDH2	aldehyde dehydrogenase 2 family member [Source:HGNC Symbol;Acc:HGNC:404]	1507	1610	1519	1567	2846	2553	2726	2679	2085.28	-0.65	0.05	-14.2	9.583e-46	2.135e-44
ENSG00000176771	NCKAP5	NCK associated protein 5 [Source:HGNC Symbol;Acc:HGNC:29847]	210	220	184	190	57	29	49	45	126.49	2.24	0.16	14.19	1.003e-45	2.234e-44
ENSG00000162341	TPCN2	two pore segment channel 2 [Source:HGNC Symbol;Acc:HGNC:20820]	186	189	192	230	546	569	509	508	355.54	-1.26	0.09	-14.19	1.051e-45	2.339e-44
ENSG00000157933	SKI	SKI proto-oncogene [Source:HGNC Symbol;Acc:HGNC:10896]	4128	4454	4492	4546	3502	3233	3462	3162	3879.15	0.55	0.04	14.19	1.056e-45	2.349e-44
ENSG00000138018	SELENOI	selenoprotein I [Source:HGNC Symbol;Acc:HGNC:29361]	644	678	642	724	1421	1250	1468	1288	990.86	-0.86	0.06	-14.18	1.304e-45	2.896e-44
ENSG00000118971	CCND2	cyclin D2 [Source:HGNC Symbol;Acc:HGNC:1583]	1027	1085	1061	989	668	615	634	634	845.65	0.85	0.06	14.17	1.369e-45	3.04e-44
ENSG00000124942	AHNAK	AHNAK nucleoprotein [Source:HGNC Symbol;Acc:HGNC:347]	6515	10110	7312	7514	43965	40604	49271	49874	25805.1	-2.31	0.16	-14.17	1.371e-45	3.042e-44
ENSG00000077152	UBE2T	ubiquitin conjugating enzyme E2 T [Source:HGNC Symbol;Acc:HGNC:25009]	40	49	38	40	243	242	248	177	128.86	-2.22	0.16	-14.17	1.38e-45	3.06e-44
ENSG00000137497	NUMA1	nuclear mitotic apparatus protein 1 [Source:HGNC Symbol;Acc:HGNC:8059]	3915	4300	4007	4258	3192	3044	3024	2762	3572.61	0.61	0.04	14.17	1.386e-45	3.07e-44
ENSG00000196305	IARS	isoleucyl-tRNA synthetase [Source:HGNC Symbol;Acc:HGNC:5330]	2638	2671	2684	2594	4879	4187	4567	4334	3502.16	-0.61	0.04	-14.17	1.421e-45	3.146e-44
ENSG00000130522	JUND	JunD proto-oncogene, AP-1 transcription factor subunit [Source:HGNC Symbol;Acc:HGNC:6206]	4821	4898	5246	5330	3970	3639	4015	3576	4445.25	0.57	0.04	14.17	1.451e-45	3.211e-44
ENSG00000157613	CREB3L1	cAMP responsive element binding protein 3 like 1 [Source:HGNC Symbol;Acc:HGNC:18856]	260	248	240	275	103	73	73	63	170.48	1.83	0.13	14.16	1.551e-45	3.429e-44
ENSG00000099917	MED15	mediator complex subunit 15 [Source:HGNC Symbol;Acc:HGNC:14248]	2689	2746	2800	2805	2052	2074	2101	1822	2392.83	0.61	0.04	14.16	1.627e-45	3.595e-44
ENSG00000153815	CMIP	c-Maf inducing protein [Source:HGNC Symbol;Acc:HGNC:24319]	2565	2672	2763	2786	4672	4185	4509	4362	3500.41	-0.56	0.04	-14.16	1.644e-45	3.629e-44
ENSG00000225968	ELFN1	extracellular leucine rich repeat and fibronectin type III domain containing 1 [Source:HGNC Symbol;Acc:HGNC:33154]	12	16	12	17	147	138	164	138	76.61	-3.01	0.21	-14.15	1.753e-45	3.869e-44
ENSG00000094916	CBX5	chromobox 5 [Source:HGNC Symbol;Acc:HGNC:1555]	1783	2059	1824	1966	4030	3316	3781	3620	2735.94	-0.8	0.06	-14.14	2.096e-45	4.621e-44
ENSG00000102038	SMARCA1	SWI/SNF related, matrix associated, actin dependent regulator of chromatin, subfamily a, member 1 [Source:HGNC Symbol;Acc:HGNC:11097]	2343	2411	2324	2376	1682	1306	1485	1503	1941.42	0.81	0.06	14.14	2.219e-45	4.89e-44
ENSG00000035687	ADSS	adenylosuccinate synthase [Source:HGNC Symbol;Acc:HGNC:292]	1918	1920	1973	1852	3596	3122	3534	3202	2587.68	-0.66	0.05	-14.13	2.312e-45	5.091e-44
ENSG00000125166	GOT2	glutamic-oxaloacetic transaminase 2 [Source:HGNC Symbol;Acc:HGNC:4433]	3253	3270	3257	3147	6019	5115	5692	5428	4313.85	-0.63	0.04	-14.13	2.365e-45	5.204e-44
ENSG00000184005	ST6GALNAC3	ST6 N-acetylgalactosaminide alpha-2,6-sialyltransferase 3 [Source:HGNC Symbol;Acc:HGNC:19343]	903	952	940	890	1931	1631	1761	1698	1309.35	-0.77	0.05	-14.13	2.388e-45	5.251e-44
ENSG00000130119	GNL3L	G protein nucleolar 3 like [Source:HGNC Symbol;Acc:HGNC:25553]	835	889	849	922	555	444	517	488	693.3	0.95	0.07	14.13	2.408e-45	5.292e-44
ENSG00000213203	GIMAP1	GTPase, IMAP family member 1 [Source:HGNC Symbol;Acc:HGNC:23237]	478	462	570	602	1222	1131	1186	1106	823.25	-0.98	0.07	-14.13	2.488e-45	5.463e-44
ENSG00000125977	EIF2S2	eukaryotic translation initiation factor 2 subunit beta [Source:HGNC Symbol;Acc:HGNC:3266]	1832	1780	1922	1780	3189	3005	3115	3040	2413.02	-0.6	0.04	-14.13	2.577e-45	5.655e-44
ENSG00000134247	PTGFRN	prostaglandin F2 receptor inhibitor [Source:HGNC Symbol;Acc:HGNC:9601]	9519	10331	9831	9979	7787	6626	7259	7131	8584.7	0.61	0.04	14.13	2.655e-45	5.823e-44
ENSG00000243317	STMP1	short transmembrane mitochondrial protein 1 [Source:HGNC Symbol;Acc:HGNC:41909]	2336	2395	2413	2337	1840	1686	1746	1684	2060.66	0.6	0.04	14.11	3.162e-45	6.931e-44
ENSG00000205726	ITSN1	intersectin 1 [Source:HGNC Symbol;Acc:HGNC:6183]	3916	4159	4008	3973	3202	3026	3092	2952	3547.93	0.54	0.04	14.11	3.422e-45	7.495e-44
ENSG00000236287	ZBED5	zinc finger BED-type containing 5 [Source:HGNC Symbol;Acc:HGNC:30803]	1723	1640	1649	1764	1187	1179	1094	1135	1428.56	0.71	0.05	14.1	3.653e-45	7.995e-44
ENSG00000146374	RSPO3	R-spondin 3 [Source:HGNC Symbol;Acc:HGNC:20866]	138	178	193	189	482	536	602	571	349.95	-1.48	0.11	-14.09	4.307e-45	9.421e-44
ENSG00000100296	THOC5	THO complex 5 [Source:HGNC Symbol;Acc:HGNC:19074]	1802	1672	1712	1726	1275	1169	1153	1132	1461.93	0.7	0.05	14.08	4.831e-45	1.056e-43
ENSG00000005022	SLC25A5	solute carrier family 25 member 5 [Source:HGNC Symbol;Acc:HGNC:10991]	4213	4379	4611	4459	7282	6728	6965	6651	5566.26	-0.49	0.04	-14.08	4.857e-45	1.061e-43
ENSG00000155100	OTUD6B	OTU domain containing 6B [Source:HGNC Symbol;Acc:HGNC:24281]	382	340	393	394	854	781	844	796	583.33	-0.96	0.07	-14.08	5.099e-45	1.113e-43
ENSG00000048052	HDAC9	histone deacetylase 9 [Source:HGNC Symbol;Acc:HGNC:14065]	658	661	699	688	353	287	343	379	514.82	1.13	0.08	14.07	5.845e-45	1.275e-43
ENSG00000187801	ZFP69B	ZFP69 zinc finger protein B [Source:HGNC Symbol;Acc:HGNC:28053]	302	328	302	301	124	118	119	121	218.27	1.49	0.11	14.07	6.123e-45	1.335e-43
ENSG00000162390	ACOT11	acyl-CoA thioesterase 11 [Source:HGNC Symbol;Acc:HGNC:18156]	23	17	9	9	161	151	157	136	78.86	-3.02	0.21	-14.07	6.174e-45	1.345e-43
ENSG00000105472	CLEC11A	C-type lectin domain containing 11A [Source:HGNC Symbol;Acc:HGNC:10576]	314	269	312	331	787	765	698	666	503.79	-1.09	0.08	-14.07	6.218e-45	1.354e-43
ENSG00000090273	NUDC	nuclear distribution C, dynein complex regulator [Source:HGNC Symbol;Acc:HGNC:8045]	1673	1691	1730	1749	3223	2788	2914	2791	2275.26	-0.62	0.04	-14.06	6.453e-45	1.404e-43
ENSG00000152137	HSPB8	heat shock protein family B (small) member 8 [Source:HGNC Symbol;Acc:HGNC:30171]	658	627	607	644	1269	1187	1313	1175	914.46	-0.81	0.06	-14.06	6.706e-45	1.458e-43
ENSG00000143570	SLC39A1	solute carrier family 39 member 1 [Source:HGNC Symbol;Acc:HGNC:12876]	2660	2571	2738	2792	4434	4282	4240	4121	3420.68	-0.51	0.04	-14.06	6.932e-45	1.506e-43
ENSG00000184635	ZNF93	zinc finger protein 93 [Source:HGNC Symbol;Acc:HGNC:13169]	329	300	358	337	142	134	136	110	234.62	1.47	0.1	14.06	7.001e-45	1.52e-43
ENSG00000196417	ZNF765	zinc finger protein 765 [Source:HGNC Symbol;Acc:HGNC:25092]	74	105	90	108	369	338	309	341	209.27	-1.67	0.12	-14.05	7.85e-45	1.703e-43
ENSG00000277443	MARCKS	myristoylated alanine rich protein kinase C substrate [Source:HGNC Symbol;Acc:HGNC:6759]	29772	31779	32190	32001	24347	20319	23558	22343	27123.5	0.62	0.04	14.04	8.77e-45	1.902e-43
ENSG00000173456	RNF26	ring finger protein 26 [Source:HGNC Symbol;Acc:HGNC:14646]	440	499	481	487	1230	973	1080	975	750.5	-1	0.07	-14.04	8.879e-45	1.924e-43
ENSG00000176410	DNAJC30	DnaJ heat shock protein family (Hsp40) member C30 [Source:HGNC Symbol;Acc:HGNC:16410]	229	217	235	245	592	528	598	559	389.46	-1.14	0.08	-14.03	1.036e-44	2.244e-43
ENSG00000224470	ATXN1L	ataxin 1 like [Source:HGNC Symbol;Acc:HGNC:33279]	3993	4224	4052	4027	3238	2817	3066	2846	3542.62	0.6	0.04	14.03	1.043e-44	2.258e-43
ENSG00000128915	ICE2	interactor of little elongation complex ELL subunit 2 [Source:HGNC Symbol;Acc:HGNC:29885]	488	464	464	471	1066	910	1101	979	724.77	-0.95	0.07	-14.02	1.21e-44	2.618e-43
ENSG00000073008	PVR	poliovirus receptor [Source:HGNC Symbol;Acc:HGNC:9705]	11938	12130	12231	11985	10076	8553	9132	8826	10629.1	0.55	0.04	14.02	1.24e-44	2.681e-43
ENSG00000163527	STT3B	STT3B, catalytic subunit of the oligosaccharyltransferase complex [Source:HGNC Symbol;Acc:HGNC:30611]	2991	3082	3145	2998	5439	4837	5630	5145	4079.49	-0.63	0.05	-14.01	1.344e-44	2.902e-43
ENSG00000164045	CDC25A	cell division cycle 25A [Source:HGNC Symbol;Acc:HGNC:1725]	184	213	203	190	620	502	538	485	355.76	-1.27	0.09	-14.01	1.381e-44	2.981e-43
ENSG00000110931	CAMKK2	calcium/calmodulin dependent protein kinase kinase 2 [Source:HGNC Symbol;Acc:HGNC:1470]	1889	1845	1884	1889	3290	2978	3095	3048	2445.16	-0.57	0.04	-14.01	1.418e-44	3.059e-43
ENSG00000143545	RAB13	RAB13, member RAS oncogene family [Source:HGNC Symbol;Acc:HGNC:9762]	3414	3389	3609	3897	2588	2540	2707	2472	3086.24	0.62	0.04	14.01	1.442e-44	3.109e-43
ENSG00000233521	LINC01638	long intergenic non-protein coding RNA 1638 [Source:HGNC Symbol;Acc:HGNC:52425]	102	118	123	95	11	6	8	3	60.62	3.69	0.26	14.01	1.452e-44	3.128e-43
ENSG00000140743	CDR2	cerebellar degeneration related protein 2 [Source:HGNC Symbol;Acc:HGNC:1799]	2529	2630	2423	2514	1881	1713	1871	1664	2161.36	0.65	0.05	13.98	1.942e-44	4.181e-43
ENSG00000229638	RPL4P4	ribosomal protein L4 pseudogene 4 [Source:HGNC Symbol;Acc:HGNC:36179]	14959	14926	15028	14961	12710	12241	12633	12233	13709.8	0.42	0.03	13.97	2.246e-44	4.832e-43
ENSG00000185621	LMLN	leishmanolysin like peptidase [Source:HGNC Symbol;Acc:HGNC:15991]	163	151	144	146	476	388	488	435	289.56	-1.39	0.1	-13.97	2.284e-44	4.911e-43
ENSG00000078237	TIGAR	TP53 induced glycolysis regulatory phosphatase [Source:HGNC Symbol;Acc:HGNC:1185]	2797	2824	2867	2784	2140	1989	2204	2004	2457.8	0.59	0.04	13.97	2.299e-44	4.939e-43
ENSG00000128692	EIF2S2P4	eukaryotic translation initiation factor 2 subunit 2 beta pseudogene 4 [Source:HGNC Symbol;Acc:HGNC:37626]	1512	1453	1572	1611	2745	2506	2620	2543	2031.55	-0.61	0.04	-13.97	2.476e-44	5.316e-43
ENSG00000061273	HDAC7	histone deacetylase 7 [Source:HGNC Symbol;Acc:HGNC:14067]	6052	6215	6331	6494	5087	5038	4720	4489	5561.03	0.53	0.04	13.94	3.501e-44	7.512e-43
ENSG00000143850	PLEKHA6	pleckstrin homology domain containing A6 [Source:HGNC Symbol;Acc:HGNC:17053]	160	175	193	171	497	496	456	440	314.03	-1.27	0.09	-13.93	3.956e-44	8.483e-43
ENSG00000265241	RBM8A	RNA binding motif protein 8A [Source:HGNC Symbol;Acc:HGNC:9905]	819	804	840	883	1614	1458	1568	1555	1168.05	-0.74	0.05	-13.93	4.432e-44	9.497e-43
ENSG00000057252	SOAT1	sterol O-acyltransferase 1 [Source:HGNC Symbol;Acc:HGNC:11177]	860	897	885	873	1880	1538	1869	1766	1291.1	-0.85	0.06	-13.92	4.521e-44	9.682e-43
ENSG00000123219	CENPK	centromere protein K [Source:HGNC Symbol;Acc:HGNC:29479]	46	34	37	43	255	203	212	184	121.33	-2.19	0.16	-13.92	4.599e-44	9.842e-43
ENSG00000142864	SERBP1	SERPINE1 mRNA binding protein 1 [Source:HGNC Symbol;Acc:HGNC:17860]	6374	6382	6701	6768	11798	9936	11105	10440	8528.52	-0.57	0.04	-13.92	4.691e-44	1.003e-42
ENSG00000087086	FTL	ferritin light chain [Source:HGNC Symbol;Acc:HGNC:3999]	45676	44860	45394	44445	38333	34516	36132	35620	40653.2	0.47	0.03	13.92	4.902e-44	1.048e-42
ENSG00000255248	MIR100HG	mir-100-let-7a-2-mir-125b-1 cluster host gene [Source:HGNC Symbol;Acc:HGNC:39522]	739	702	720	774	416	454	397	376	577.67	0.98	0.07	13.92	4.947e-44	1.057e-42
ENSG00000165912	PACSIN3	protein kinase C and casein kinase substrate in neurons 3 [Source:HGNC Symbol;Acc:HGNC:8572]	227	232	245	277	675	630	584	557	416.27	-1.16	0.08	-13.91	5.573e-44	1.189e-42
ENSG00000005893	LAMP2	lysosomal associated membrane protein 2 [Source:HGNC Symbol;Acc:HGNC:6501]	4627	4784	4759	4590	8267	7195	7965	7682	6121.51	-0.58	0.04	-13.9	6.564e-44	1.4e-42
ENSG00000161203	AP2M1	adaptor related protein complex 2 subunit mu 1 [Source:HGNC Symbol;Acc:HGNC:564]	13911	13919	14041	14070	12331	11611	11630	10822	12786.5	0.42	0.03	13.9	6.684e-44	1.425e-42
ENSG00000137814	HAUS2	HAUS augmin like complex subunit 2 [Source:HGNC Symbol;Acc:HGNC:25530]	449	481	501	537	1151	960	1051	997	747.12	-0.92	0.07	-13.88	8.022e-44	1.709e-42
ENSG00000154978	VOPP1	VOPP1, WBP1/VOPP1 family member [Source:HGNC Symbol;Acc:HGNC:34518]	1406	1403	1399	1374	2839	2371	2489	2437	1924.35	-0.71	0.05	-13.88	8.033e-44	1.71e-42
ENSG00000167996	FTH1	ferritin heavy chain 1 [Source:HGNC Symbol;Acc:HGNC:3976]	17441	17429	20054	19409	14009	12678	13740	13358	16061.8	0.62	0.04	13.88	8.771e-44	1.866e-42
ENSG00000140264	SERF2	small EDRK-rich factor 2 [Source:HGNC Symbol;Acc:HGNC:10757]	10062	10109	10060	10060	8780	8263	8470	7902	9210.54	0.42	0.03	13.88	8.932e-44	1.899e-42
ENSG00000116830	TTF2	transcription termination factor 2 [Source:HGNC Symbol;Acc:HGNC:12398]	308	309	306	324	797	688	695	656	497.03	-1.03	0.07	-13.87	9.005e-44	1.913e-42
ENSG00000123064	DDX54	DEAD-box helicase 54 [Source:HGNC Symbol;Acc:HGNC:20084]	950	979	1095	1025	2118	1797	1914	1817	1430.05	-0.76	0.05	-13.87	9.209e-44	1.955e-42
ENSG00000188643	S100A16	S100 calcium binding protein A16 [Source:HGNC Symbol;Acc:HGNC:20441]	9490	9455	9853	9554	14915	13958	14752	14262	11843	-0.44	0.03	-13.87	9.822e-44	2.084e-42
ENSG00000184867	ARMCX2	armadillo repeat containing X-linked 2 [Source:HGNC Symbol;Acc:HGNC:16869]	2086	2232	2159	2125	3650	3654	3974	3777	2901.73	-0.66	0.05	-13.85	1.29e-43	2.736e-42
ENSG00000132563	REEP2	receptor accessory protein 2 [Source:HGNC Symbol;Acc:HGNC:17975]	93	94	89	99	368	323	293	304	200.75	-1.6	0.12	-13.85	1.301e-43	2.756e-42
ENSG00000136003	ISCU	iron-sulfur cluster assembly enzyme [Source:HGNC Symbol;Acc:HGNC:29882]	2600	2601	2668	2581	1947	1948	1747	1778	2242.43	0.64	0.05	13.84	1.366e-43	2.893e-42
ENSG00000171262	FAM98B	family with sequence similarity 98 member B [Source:HGNC Symbol;Acc:HGNC:26773]	676	678	723	703	1587	1253	1542	1463	1052.32	-0.92	0.07	-13.83	1.625e-43	3.439e-42
ENSG00000142039	CCDC97	coiled-coil domain containing 97 [Source:HGNC Symbol;Acc:HGNC:28289]	1405	1392	1471	1451	1054	969	1002	954	1217.18	0.67	0.05	13.83	1.78e-43	3.764e-42
ENSG00000113194	FAF2	Fas associated factor family member 2 [Source:HGNC Symbol;Acc:HGNC:24666]	1632	1653	1668	1669	2930	2659	3033	2850	2218.91	-0.64	0.05	-13.83	1.785e-43	3.77e-42
ENSG00000117595	IRF6	interferon regulatory factor 6 [Source:HGNC Symbol;Acc:HGNC:6121]	319	353	291	301	909	711	767	778	538.27	-1.16	0.08	-13.83	1.784e-43	3.77e-42
ENSG00000188921	HACD4	3-hydroxyacyl-CoA dehydratase 4 [Source:HGNC Symbol;Acc:HGNC:20920]	60	66	62	49	287	237	236	280	153.73	-1.93	0.14	-13.82	1.859e-43	3.923e-42
ENSG00000072786	STK10	serine/threonine kinase 10 [Source:HGNC Symbol;Acc:HGNC:11388]	2633	2691	2724	2684	2012	1906	2013	2004	2340.36	0.58	0.04	13.81	2.131e-43	4.495e-42
ENSG00000160447	PKN3	protein kinase N3 [Source:HGNC Symbol;Acc:HGNC:17999]	506	484	530	533	1094	1062	1015	945	753.4	-0.85	0.06	-13.81	2.206e-43	4.651e-42
ENSG00000100442	FKBP3	FK506 binding protein 3 [Source:HGNC Symbol;Acc:HGNC:3719]	409	434	441	450	894	870	908	887	646.55	-0.88	0.06	-13.81	2.315e-43	4.877e-42
ENSG00000180537	RNF182	ring finger protein 182 [Source:HGNC Symbol;Acc:HGNC:28522]	399	375	383	362	177	147	169	172	277.29	1.33	0.1	13.81	2.355e-43	4.958e-42
ENSG00000254373	AC112191.2	ubiquinol-cytochrome c reductase binding protein (UQCRB) pseudogene	391	380	428	370	900	838	856	936	621.92	-1.01	0.07	-13.8	2.69e-43	5.66e-42
ENSG00000119801	YPEL5	yippee like 5 [Source:HGNC Symbol;Acc:HGNC:18329]	4300	4208	4435	4269	3197	3032	3240	3260	3754.13	0.58	0.04	13.78	3.184e-43	6.695e-42
ENSG00000166924	NYAP1	neuronal tyrosine phosphorylated phosphoinositide-3-kinase adaptor 1 [Source:HGNC Symbol;Acc:HGNC:22009]	58	68	80	89	314	288	261	286	173.97	-1.77	0.13	-13.78	3.526e-43	7.41e-42
ENSG00000141380	SS18	SS18, nBAF chromatin remodeling complex subunit [Source:HGNC Symbol;Acc:HGNC:11340]	3037	3115	3099	3110	2504	2167	2348	2149	2697.32	0.58	0.04	13.77	3.7e-43	7.771e-42
ENSG00000166272	WBP1L	WW domain binding protein 1 like [Source:HGNC Symbol;Acc:HGNC:23510]	5168	5260	5373	5483	4097	3726	4246	3975	4676.14	0.56	0.04	13.77	3.997e-43	8.387e-42
ENSG00000137103	TMEM8B	transmembrane protein 8B [Source:HGNC Symbol;Acc:HGNC:21427]	317	309	359	354	156	138	133	123	239.84	1.42	0.1	13.76	4.257e-43	8.928e-42
ENSG00000157570	TSPAN18	tetraspanin 18 [Source:HGNC Symbol;Acc:HGNC:20660]	2805	2993	2997	2933	5168	4559	4995	4903	3847.97	-0.59	0.04	-13.76	4.517e-43	9.467e-42
ENSG00000107249	GLIS3	GLIS family zinc finger 3 [Source:HGNC Symbol;Acc:HGNC:28510]	377	398	374	397	160	153	181	184	282.39	1.32	0.1	13.75	4.955e-43	1.038e-41
ENSG00000124783	SSR1	signal sequence receptor subunit 1 [Source:HGNC Symbol;Acc:HGNC:11323]	4086	3997	4080	4109	7428	6222	6973	6676	5345.34	-0.59	0.04	-13.75	5.003e-43	1.047e-41
ENSG00000226608	FTLP3	ferritin light chain pseudogene 3 [Source:HGNC Symbol;Acc:HGNC:4000]	9742	9860	10259	10195	8455	7658	8256	7946	9049.97	0.46	0.03	13.74	6.185e-43	1.294e-41
ENSG00000153443	UBALD1	UBA like domain containing 1 [Source:HGNC Symbol;Acc:HGNC:29576]	1220	1064	1252	1332	726	761	682	617	964.74	0.95	0.07	13.73	6.864e-43	1.435e-41
ENSG00000139549	DHH	desert hedgehog [Source:HGNC Symbol;Acc:HGNC:2865]	4	5	3	6	130	112	129	97	57.37	-3.94	0.29	-13.73	6.979e-43	1.458e-41
ENSG00000114125	RNF7	ring finger protein 7 [Source:HGNC Symbol;Acc:HGNC:10070]	3060	3023	3003	2960	2426	2175	2269	2121	2635.91	0.57	0.04	13.72	7.367e-43	1.538e-41
ENSG00000169504	CLIC4	chloride intracellular channel 4 [Source:HGNC Symbol;Acc:HGNC:13518]	24991	26208	26365	25819	21147	17941	20244	19029	22760.9	0.55	0.04	13.72	7.711e-43	1.609e-41
ENSG00000128739	SNRPN	small nuclear ribonucleoprotein polypeptide N [Source:HGNC Symbol;Acc:HGNC:11164]	906	996	933	972	638	593	574	560	776.86	0.83	0.06	13.72	7.717e-43	1.609e-41
ENSG00000133858	ZFC3H1	zinc finger C3H1-type containing [Source:HGNC Symbol;Acc:HGNC:28328]	1638	1644	1572	1618	998	1134	1086	980	1342.24	0.77	0.06	13.71	8.887e-43	1.852e-41
ENSG00000118363	SPCS2	signal peptidase complex subunit 2 [Source:HGNC Symbol;Acc:HGNC:28962]	60	65	90	71	306	261	279	261	167.73	-1.76	0.13	-13.71	9.067e-43	1.888e-41
ENSG00000127329	PTPRB	protein tyrosine phosphatase, receptor type B [Source:HGNC Symbol;Acc:HGNC:9665]	8572	9734	9288	9057	7001	6263	6757	6621	7937.43	0.61	0.04	13.7	1.081e-42	2.251e-41
ENSG00000115226	FNDC4	fibronectin type III domain containing 4 [Source:HGNC Symbol;Acc:HGNC:20239]	570	602	585	628	1159	1174	1223	1072	857.37	-0.8	0.06	-13.69	1.199e-42	2.493e-41
ENSG00000170775	GPR37	G protein-coupled receptor 37 [Source:HGNC Symbol;Acc:HGNC:4494]	157	202	165	139	577	447	533	554	335.72	-1.5	0.11	-13.69	1.226e-42	2.548e-41
ENSG00000132824	SERINC3	serine incorporator 3 [Source:HGNC Symbol;Acc:HGNC:11699]	3674	3708	3615	3760	6369	5584	6240	5970	4778.83	-0.56	0.04	-13.69	1.239e-42	2.574e-41
ENSG00000137801	THBS1	thrombospondin 1 [Source:HGNC Symbol;Acc:HGNC:11785]	317023	355794	322445	332887	262259	226669	247553	235973	288416	0.6	0.04	13.68	1.315e-42	2.731e-41
ENSG00000120318	ARAP3	ArfGAP with RhoGAP domain, ankyrin repeat and PH domain 3 [Source:HGNC Symbol;Acc:HGNC:24097]	4206	4296	4151	4230	3205	3319	3083	2864	3679.4	0.59	0.04	13.67	1.46e-42	3.028e-41
ENSG00000139645	ANKRD52	ankyrin repeat domain 52 [Source:HGNC Symbol;Acc:HGNC:26614]	3939	4217	4051	4180	6637	6191	6492	6087	5138.3	-0.48	0.04	-13.67	1.522e-42	3.156e-41
ENSG00000078269	SYNJ2	synaptojanin 2 [Source:HGNC Symbol;Acc:HGNC:11504]	2368	2462	2548	2603	4109	3953	4283	4076	3241.96	-0.57	0.04	-13.67	1.524e-42	3.158e-41
ENSG00000172748	ZNF596	zinc finger protein 596 [Source:HGNC Symbol;Acc:HGNC:27268]	282	260	275	269	95	116	84	75	185.73	1.67	0.12	13.67	1.613e-42	3.341e-41
ENSG00000136274	NACAD	NAC alpha domain containing [Source:HGNC Symbol;Acc:HGNC:22196]	100	100	101	103	385	344	315	294	210.3	-1.55	0.11	-13.67	1.642e-42	3.397e-41
ENSG00000100625	SIX4	SIX homeobox 4 [Source:HGNC Symbol;Acc:HGNC:10890]	670	672	543	592	291	250	295	303	458.89	1.26	0.09	13.66	1.871e-42	3.869e-41
ENSG00000276043	UHRF1	ubiquitin like with PHD and ring finger domains 1 [Source:HGNC Symbol;Acc:HGNC:12556]	133	136	124	146	484	408	426	344	265.88	-1.45	0.11	-13.65	1.998e-42	4.13e-41
ENSG00000188677	PARVB	parvin beta [Source:HGNC Symbol;Acc:HGNC:14653]	1906	1905	2102	2086	3515	3184	3471	3238	2626.14	-0.59	0.04	-13.64	2.185e-42	4.513e-41
ENSG00000167114	SLC27A4	solute carrier family 27 member 4 [Source:HGNC Symbol;Acc:HGNC:10998]	1051	1073	1076	1073	2010	1853	1823	1769	1437.48	-0.65	0.05	-13.63	2.621e-42	5.411e-41
ENSG00000111300	NAA25	N(alpha)-acetyltransferase 25, NatB auxiliary subunit [Source:HGNC Symbol;Acc:HGNC:25783]	856	867	858	909	1642	1490	1593	1497	1189.75	-0.68	0.05	-13.63	2.716e-42	5.603e-41
ENSG00000168769	TET2	tet methylcytosine dioxygenase 2 [Source:HGNC Symbol;Acc:HGNC:25941]	1302	1430	1374	1295	896	876	907	868	1125.28	0.76	0.06	13.63	2.816e-42	5.806e-41
ENSG00000186815	TPCN1	two pore segment channel 1 [Source:HGNC Symbol;Acc:HGNC:18182]	1138	1216	1220	1200	795	816	709	706	981.38	0.81	0.06	13.63	2.827e-42	5.824e-41
ENSG00000132561	MATN2	matrilin 2 [Source:HGNC Symbol;Acc:HGNC:6908]	58	70	66	69	264	238	267	240	153.26	-1.75	0.13	-13.62	3.06e-42	6.301e-41
ENSG00000214455	RCN1P2	reticulocalbin 1 pseudogene 2 [Source:HGNC Symbol;Acc:HGNC:39204]	2018	1876	1950	1945	3399	3079	3312	3128	2541.63	-0.58	0.04	-13.62	3.093e-42	6.363e-41
ENSG00000158290	CUL4B	cullin 4B [Source:HGNC Symbol;Acc:HGNC:2555]	3384	3380	3249	3158	5945	5228	5863	5455	4374.4	-0.62	0.05	-13.62	3.132e-42	6.441e-41
ENSG00000170011	MYRIP	myosin VIIA and Rab interacting protein [Source:HGNC Symbol;Acc:HGNC:19156]	67	88	88	104	355	314	369	270	199.12	-1.73	0.13	-13.61	3.312e-42	6.805e-41
ENSG00000131724	IL13RA1	interleukin 13 receptor subunit alpha 1 [Source:HGNC Symbol;Acc:HGNC:5974]	3294	3455	3395	3331	5915	5173	5871	5478	4407.38	-0.58	0.04	-13.61	3.367e-42	6.915e-41
ENSG00000078804	TP53INP2	tumor protein p53 inducible nuclear protein 2 [Source:HGNC Symbol;Acc:HGNC:16104]	1884	2003	2030	2005	3738	3190	3569	3597	2698.07	-0.68	0.05	-13.61	3.416e-42	7.011e-41
ENSG00000164176	EDIL3	EGF like repeats and discoidin domains 3 [Source:HGNC Symbol;Acc:HGNC:3173]	2487	2719	2502	2592	1955	1609	1738	1673	2169.57	0.71	0.05	13.61	3.734e-42	7.655e-41
ENSG00000186591	UBE2H	ubiquitin conjugating enzyme E2 H [Source:HGNC Symbol;Acc:HGNC:12484]	3888	4117	4346	4306	7746	6525	7221	7069	5544.15	-0.63	0.05	-13.61	3.734e-42	7.655e-41
ENSG00000244192	AC113367.1	ribosomal protein L11 (RPL11) pseudogene	3851	3740	3743	3595	2871	2700	2821	2751	3268.24	0.57	0.04	13.6	3.806e-42	7.797e-41
ENSG00000110619	CARS	cysteinyl-tRNA synthetase [Source:HGNC Symbol;Acc:HGNC:1493]	831	825	874	890	1609	1518	1562	1417	1166.64	-0.68	0.05	-13.59	4.582e-42	9.38e-41
ENSG00000111077	TNS2	tensin 2 [Source:HGNC Symbol;Acc:HGNC:19737]	716	621	651	766	1572	1876	1530	1441	1116.97	-1.06	0.08	-13.59	4.745e-42	9.709e-41
ENSG00000120802	TMPO	thymopoietin [Source:HGNC Symbol;Acc:HGNC:11875]	819	864	926	881	2023	1584	1849	1628	1290.07	-0.86	0.06	-13.58	5.195e-42	1.062e-40
ENSG00000101346	POFUT1	protein O-fucosyltransferase 1 [Source:HGNC Symbol;Acc:HGNC:14988]	1909	1941	1994	2072	3512	3083	3340	3229	2586.78	-0.58	0.04	-13.58	5.404e-42	1.104e-40
ENSG00000079616	KIF22	kinesin family member 22 [Source:HGNC Symbol;Acc:HGNC:6391]	192	193	175	163	522	461	493	441	320.41	-1.24	0.09	-13.58	5.603e-42	1.144e-40
ENSG00000188559	RALGAPA2	Ral GTPase activating protein catalytic alpha subunit 2 [Source:HGNC Symbol;Acc:HGNC:16207]	1462	1650	1551	1600	1106	1025	1111	1009	1320.45	0.71	0.05	13.57	6.277e-42	1.281e-40
ENSG00000198945	L3MBTL3	L3MBTL3, histone methyl-lysine binding protein [Source:HGNC Symbol;Acc:HGNC:23035]	2028	2053	2112	2137	1588	1420	1598	1446	1802.92	0.61	0.05	13.57	6.377e-42	1.301e-40
ENSG00000167566	NCKAP5L	NCK associated protein 5 like [Source:HGNC Symbol;Acc:HGNC:29321]	2888	2902	2992	3045	2307	2317	2190	2025	2588.84	0.57	0.04	13.56	6.492e-42	1.323e-40
ENSG00000161281	COX7A1	cytochrome c oxidase subunit 7A1 [Source:HGNC Symbol;Acc:HGNC:2287]	44	27	45	32	198	201	192	194	111.95	-2.18	0.16	-13.56	6.559e-42	1.336e-40
ENSG00000117602	RCAN3	RCAN family member 3 [Source:HGNC Symbol;Acc:HGNC:3042]	57	54	80	76	325	244	267	276	165.81	-1.86	0.14	-13.56	6.6e-42	1.344e-40
ENSG00000054598	FOXC1	forkhead box C1 [Source:HGNC Symbol;Acc:HGNC:3800]	904	918	966	922	2041	1675	1733	1672	1323.75	-0.78	0.06	-13.56	6.666e-42	1.356e-40
ENSG00000123066	MED13L	mediator complex subunit 13 like [Source:HGNC Symbol;Acc:HGNC:22962]	2729	3355	2848	2857	1943	1614	1832	1745	2383.98	0.87	0.06	13.55	7.441e-42	1.513e-40
ENSG00000075336	TIMM21	translocase of inner mitochondrial membrane 21 [Source:HGNC Symbol;Acc:HGNC:25010]	161	169	170	170	432	449	446	429	294.76	-1.23	0.09	-13.55	8.471e-42	1.721e-40
ENSG00000129038	LOXL1	lysyl oxidase like 1 [Source:HGNC Symbol;Acc:HGNC:6665]	215	238	211	213	570	529	525	513	366.63	-1.12	0.08	-13.54	9.12e-42	1.852e-40
ENSG00000235750	KIAA0040	KIAA0040 [Source:HGNC Symbol;Acc:HGNC:28950]	1094	1107	1166	1103	2290	1887	2061	2016	1557.19	-0.73	0.05	-13.54	9.456e-42	1.919e-40
ENSG00000141458	NPC1	NPC intracellular cholesterol transporter 1 [Source:HGNC Symbol;Acc:HGNC:7897]	1175	1162	1150	1158	2234	1948	2044	1924	1567.78	-0.66	0.05	-13.54	9.501e-42	1.927e-40
ENSG00000136824	SMC2	structural maintenance of chromosomes 2 [Source:HGNC Symbol;Acc:HGNC:14011]	322	350	377	347	921	711	882	789	571.45	-1.08	0.08	-13.54	9.643e-42	1.954e-40
ENSG00000121297	TSHZ3	teashirt zinc finger homeobox 3 [Source:HGNC Symbol;Acc:HGNC:30700]	225	204	207	185	556	483	551	515	355.56	-1.19	0.09	-13.52	1.159e-41	2.347e-40
ENSG00000147421	HMBOX1	homeobox containing 1 [Source:HGNC Symbol;Acc:HGNC:26137]	842	879	795	770	436	456	497	452	647.53	0.98	0.07	13.49	1.723e-41	3.487e-40
ENSG00000042286	AIFM2	apoptosis inducing factor, mitochondria associated 2 [Source:HGNC Symbol;Acc:HGNC:21411]	125	133	167	140	474	403	391	404	270.82	-1.39	0.1	-13.49	1.881e-41	3.806e-40
ENSG00000161217	PCYT1A	phosphate cytidylyltransferase 1, choline, alpha [Source:HGNC Symbol;Acc:HGNC:8754]	2171	2210	2286	2278	3867	3453	3828	3728	2924.04	-0.58	0.04	-13.48	1.933e-41	3.909e-40
ENSG00000107833	NPM3	nucleophosmin/nucleoplasmin 3 [Source:HGNC Symbol;Acc:HGNC:7931]	263	225	233	238	642	550	570	560	399.05	-1.11	0.08	-13.47	2.371e-41	4.791e-40
ENSG00000139324	TMTC3	transmembrane and tetratricopeptide repeat containing 3 [Source:HGNC Symbol;Acc:HGNC:26899]	1105	1073	1092	1011	2300	1853	2256	2118	1565.04	-0.84	0.06	-13.46	2.555e-41	5.159e-40
ENSG00000240225	ZNF542P	zinc finger protein 542, pseudogene [Source:HGNC Symbol;Acc:HGNC:25393]	228	231	267	283	663	578	604	576	417.02	-1.1	0.08	-13.46	2.616e-41	5.279e-40
ENSG00000116117	PARD3B	par-3 family cell polarity regulator beta [Source:HGNC Symbol;Acc:HGNC:14446]	848	867	772	735	463	358	446	393	617.5	1.1	0.08	13.46	2.76e-41	5.567e-40
ENSG00000162441	LZIC	leucine zipper and CTNNBIP1 domain containing [Source:HGNC Symbol;Acc:HGNC:17497]	667	674	688	602	365	319	374	356	511.22	1.04	0.08	13.46	2.794e-41	5.631e-40
ENSG00000247315	ZCCHC3	zinc finger CCHC-type containing 3 [Source:HGNC Symbol;Acc:HGNC:16230]	2677	2842	2884	2972	2195	2000	2216	2037	2483.59	0.58	0.04	13.46	2.839e-41	5.719e-40
ENSG00000213462	ERV3-1	endogenous retrovirus group 3 member 1, envelope [Source:HGNC Symbol;Acc:HGNC:3454]	2551	2177	2088	2319	776	989	795	739	1585.12	1.59	0.12	13.44	3.307e-41	6.657e-40
ENSG00000237493	AC034102.1	RAB13 member RAS oncogene family pseudogene	2528	2583	2707	2693	1869	1847	1957	1946	2274.13	0.61	0.05	13.44	3.401e-41	6.842e-40
ENSG00000166845	C18orf54	chromosome 18 open reading frame 54 [Source:HGNC Symbol;Acc:HGNC:13796]	219	215	209	176	589	502	529	504	357.43	-1.21	0.09	-13.44	3.714e-41	7.467e-40
ENSG00000144354	CDCA7	cell division cycle associated 7 [Source:HGNC Symbol;Acc:HGNC:14628]	65	66	70	65	280	273	269	213	156.56	-1.77	0.13	-13.44	3.724e-41	7.483e-40
ENSG00000204262	COL5A2	collagen type V alpha 2 chain [Source:HGNC Symbol;Acc:HGNC:2210]	12409	13712	13003	13280	10514	9041	10136	9454	11469.5	0.57	0.04	13.44	3.757e-41	7.544e-40
ENSG00000102802	MEDAG	mesenteric estrogen dependent adipogenesis [Source:HGNC Symbol;Acc:HGNC:25926]	1090	1214	1276	1298	2399	2111	2224	2231	1694.54	-0.72	0.05	-13.43	3.835e-41	7.696e-40
ENSG00000124785	NRN1	neuritin 1 [Source:HGNC Symbol;Acc:HGNC:17972]	201	197	222	254	648	536	593	505	382.66	-1.22	0.09	-13.43	3.958e-41	7.939e-40
ENSG00000055332	EIF2AK2	eukaryotic translation initiation factor 2 alpha kinase 2 [Source:HGNC Symbol;Acc:HGNC:9437]	1819	2185	1995	2078	3945	3439	3877	3541	2800.41	-0.72	0.05	-13.43	4.103e-41	8.225e-40
ENSG00000117114	ADGRL2	adhesion G protein-coupled receptor L2 [Source:HGNC Symbol;Acc:HGNC:18582]	1946	2018	2142	2007	4098	3322	3711	3476	2781.37	-0.69	0.05	-13.43	4.284e-41	8.582e-40
ENSG00000112837	TBX18	T-box 18 [Source:HGNC Symbol;Acc:HGNC:11595]	2220	2365	2164	2186	1566	1504	1662	1485	1902.52	0.67	0.05	13.42	4.374e-41	8.756e-40
ENSG00000136167	LCP1	lymphocyte cytosolic protein 1 [Source:HGNC Symbol;Acc:HGNC:6528]	99	122	98	92	11	7	9	5	57.6	3.46	0.26	13.42	4.377e-41	8.758e-40
ENSG00000103479	RBL2	RB transcriptional corepressor like 2 [Source:HGNC Symbol;Acc:HGNC:9894]	536	552	539	568	1111	1001	1101	1017	785.59	-0.79	0.06	-13.42	4.662e-41	9.321e-40
ENSG00000173218	VANGL1	VANGL planar cell polarity protein 1 [Source:HGNC Symbol;Acc:HGNC:15512]	1100	1115	1060	1074	2135	1820	1982	1938	1497.17	-0.7	0.05	-13.41	4.967e-41	9.925e-40
ENSG00000185278	ZBTB37	zinc finger and BTB domain containing 37 [Source:HGNC Symbol;Acc:HGNC:28365]	479	553	524	556	276	256	290	274	405.54	1.09	0.08	13.41	5.619e-41	1.122e-39
ENSG00000124299	PEPD	peptidase D [Source:HGNC Symbol;Acc:HGNC:8840]	1290	1270	1309	1298	2502	2178	2394	2062	1751.46	-0.67	0.05	-13.4	6.351e-41	1.268e-39
ENSG00000172667	ZMAT3	zinc finger matrin-type 3 [Source:HGNC Symbol;Acc:HGNC:29983]	8609	9442	9067	9215	6507	5497	6588	6375	7698.08	0.69	0.05	13.39	6.672e-41	1.331e-39
ENSG00000169692	AGPAT2	1-acylglycerol-3-phosphate O-acyltransferase 2 [Source:HGNC Symbol;Acc:HGNC:325]	477	466	533	547	1239	1083	1104	940	778.07	-0.95	0.07	-13.39	6.708e-41	1.337e-39
ENSG00000169851	PCDH7	protocadherin 7 [Source:HGNC Symbol;Acc:HGNC:8659]	2879	3048	3031	3104	2212	1617	1687	1622	2417.64	0.91	0.07	13.39	6.764e-41	1.348e-39
ENSG00000099901	RANBP1	RAN binding protein 1 [Source:HGNC Symbol;Acc:HGNC:9847]	987	1013	1064	1076	1887	1784	1916	1671	1396.44	-0.66	0.05	-13.39	6.935e-41	1.381e-39
ENSG00000139977	NAA30	N(alpha)-acetyltransferase 30, NatC catalytic subunit [Source:HGNC Symbol;Acc:HGNC:19844]	2773	2903	2918	2927	2103	1758	2138	1949	2443.97	0.68	0.05	13.39	7.132e-41	1.419e-39
ENSG00000184110	EIF3C	eukaryotic translation initiation factor 3 subunit C [Source:HGNC Symbol;Acc:HGNC:3279]	50	58	43	61	234	207	238	230	134.9	-1.9	0.14	-13.38	7.562e-41	1.504e-39
ENSG00000213585	VDAC1	voltage dependent anion channel 1 [Source:HGNC Symbol;Acc:HGNC:12669]	3964	3989	4079	3935	7062	6037	6731	6465	5187.96	-0.57	0.04	-13.38	7.957e-41	1.581e-39
ENSG00000221926	TRIM16	tripartite motif containing 16 [Source:HGNC Symbol;Acc:HGNC:17241]	451	502	547	512	241	228	277	243	379.78	1.16	0.09	13.38	8.161e-41	1.621e-39
ENSG00000196511	TPK1	thiamin pyrophosphokinase 1 [Source:HGNC Symbol;Acc:HGNC:17358]	737	732	836	784	451	425	489	439	616.73	0.92	0.07	13.38	8.288e-41	1.645e-39
ENSG00000136463	TACO1	translational activator of cytochrome c oxidase I [Source:HGNC Symbol;Acc:HGNC:24316]	419	418	430	441	887	834	870	819	625.32	-0.84	0.06	-13.38	8.323e-41	1.651e-39
ENSG00000110427	KIAA1549L	KIAA1549 like [Source:HGNC Symbol;Acc:HGNC:24836]	1839	2248	2009	2036	3978	3580	4141	3980	2913.04	-0.79	0.06	-13.37	9.619e-41	1.907e-39
ENSG00000147654	EBAG9	estrogen receptor binding site associated, antigen, 9 [Source:HGNC Symbol;Acc:HGNC:3123]	105	85	95	98	356	280	323	315	200.17	-1.55	0.12	-13.36	1.017e-40	2.015e-39
ENSG00000198689	SLC9A6	solute carrier family 9 member A6 [Source:HGNC Symbol;Acc:HGNC:11079]	1051	1161	1134	1043	707	607	693	676	890.84	0.86	0.06	13.36	1.053e-40	2.085e-39
ENSG00000165240	ATP7A	ATPase copper transporting alpha [Source:HGNC Symbol;Acc:HGNC:869]	1372	1461	1473	1418	949	767	956	896	1169.55	0.83	0.06	13.35	1.137e-40	2.25e-39
ENSG00000183873	SCN5A	sodium voltage-gated channel alpha subunit 5 [Source:HGNC Symbol;Acc:HGNC:10593]	114	130	149	188	541	452	438	437	295.74	-1.51	0.11	-13.35	1.139e-40	2.252e-39
ENSG00000116731	PRDM2	PR/SET domain 2 [Source:HGNC Symbol;Acc:HGNC:9347]	2253	2338	2243	2281	1784	1579	1724	1598	1980.58	0.6	0.04	13.35	1.163e-40	2.298e-39
ENSG00000164032	H2AFZ	H2A histone family member Z [Source:HGNC Symbol;Acc:HGNC:4741]	1832	1882	1910	1921	3383	3038	3116	2869	2448.12	-0.56	0.04	-13.35	1.163e-40	2.298e-39
ENSG00000065833	ME1	malic enzyme 1 [Source:HGNC Symbol;Acc:HGNC:6983]	774	781	825	775	1639	1357	1567	1496	1126.71	-0.79	0.06	-13.35	1.178e-40	2.326e-39
ENSG00000257576	HSPD1P4	heat shock protein family D (Hsp60) member 1 pseudogene 4 [Source:HGNC Symbol;Acc:HGNC:35146]	524	514	566	514	1072	999	1037	1015	763.19	-0.81	0.06	-13.35	1.212e-40	2.391e-39
ENSG00000276900	AC023157.3	novel transcript, antisense to AMN1	127	139	132	155	19	24	33	25	84.25	2.48	0.19	13.34	1.337e-40	2.636e-39
ENSG00000188483	IER5L	immediate early response 5 like [Source:HGNC Symbol;Acc:HGNC:23679]	607	655	688	658	365	373	391	364	517.29	0.95	0.07	13.33	1.459e-40	2.874e-39
ENSG00000152661	GJA1	gap junction protein alpha 1 [Source:HGNC Symbol;Acc:HGNC:4274]	38393	39228	38700	38531	32579	27169	29675	28601	34169.9	0.54	0.04	13.32	1.795e-40	3.535e-39
ENSG00000137154	RPS6	ribosomal protein S6 [Source:HGNC Symbol;Acc:HGNC:10429]	31017	30319	31310	30824	27179	26078	26985	25739	28652.1	0.37	0.03	13.32	1.809e-40	3.561e-39
ENSG00000144021	CIAO1	cytosolic iron-sulfur assembly component 1 [Source:HGNC Symbol;Acc:HGNC:14280]	1414	1348	1417	1459	2419	2295	2380	2198	1832.5	-0.57	0.04	-13.31	2.079e-40	4.089e-39
ENSG00000049192	ADAMTS6	ADAM metallopeptidase with thrombospondin type 1 motif 6 [Source:HGNC Symbol;Acc:HGNC:222]	1089	1064	1012	1131	735	669	603	573	865.86	0.88	0.07	13.3	2.185e-40	4.295e-39
ENSG00000072501	SMC1A	structural maintenance of chromosomes 1A [Source:HGNC Symbol;Acc:HGNC:11111]	1322	1439	1386	1398	2613	2244	2473	2378	1869.46	-0.65	0.05	-13.3	2.202e-40	4.326e-39
ENSG00000211456	SACM1L	SAC1 like phosphatidylinositide phosphatase [Source:HGNC Symbol;Acc:HGNC:17059]	655	636	628	623	1256	1132	1278	1183	904.2	-0.78	0.06	-13.3	2.216e-40	4.35e-39
ENSG00000227105	PARP1P1	poly(ADP-ribose) polymerase 1 pseudogene 1 [Source:HGNC Symbol;Acc:HGNC:275]	210	209	199	203	570	478	507	481	347.2	-1.15	0.09	-13.3	2.382e-40	4.674e-39
ENSG00000196155	PLEKHG4	pleckstrin homology and RhoGEF domain containing G4 [Source:HGNC Symbol;Acc:HGNC:24501]	615	591	552	597	1271	1430	1242	1112	903.88	-0.94	0.07	-13.29	2.731e-40	5.355e-39
ENSG00000142867	BCL10	B cell CLL/lymphoma 10 [Source:HGNC Symbol;Acc:HGNC:989]	1423	1563	1489	1496	2824	2422	2788	2553	2028.55	-0.67	0.05	-13.29	2.787e-40	5.462e-39
ENSG00000137496	IL18BP	interleukin 18 binding protein [Source:HGNC Symbol;Acc:HGNC:5987]	186	152	154	180	481	462	434	420	299.64	-1.25	0.09	-13.29	2.826e-40	5.535e-39
ENSG00000131435	PDLIM4	PDZ and LIM domain 4 [Source:HGNC Symbol;Acc:HGNC:16501]	1057	1001	1135	1130	2263	1970	1980	1822	1511.17	-0.74	0.06	-13.28	2.843e-40	5.566e-39
ENSG00000167508	MVD	mevalonate diphosphate decarboxylase [Source:HGNC Symbol;Acc:HGNC:7529]	764	707	760	787	1672	1727	1524	1327	1130.57	-0.89	0.07	-13.28	2.86e-40	5.596e-39
ENSG00000101000	PROCR	protein C receptor [Source:HGNC Symbol;Acc:HGNC:9452]	5986	5795	6041	5842	10727	9329	9464	8976	7629.87	-0.55	0.04	-13.27	3.516e-40	6.874e-39
ENSG00000163808	KIF15	kinesin family member 15 [Source:HGNC Symbol;Acc:HGNC:17273]	8	4	11	9	133	104	123	110	59.49	-3.37	0.25	-13.27	3.616e-40	7.065e-39
ENSG00000143878	RHOB	ras homolog family member B [Source:HGNC Symbol;Acc:HGNC:668]	47887	48962	47820	47894	39919	37722	40593	38962	43739	0.44	0.03	13.25	4.418e-40	8.626e-39
ENSG00000181773	GPR3	G protein-coupled receptor 3 [Source:HGNC Symbol;Acc:HGNC:4484]	33	23	25	28	170	169	156	158	91.25	-2.33	0.18	-13.25	4.53e-40	8.841e-39
ENSG00000160285	LSS	lanosterol synthase [Source:HGNC Symbol;Acc:HGNC:6708]	2264	2237	2204	2210	4242	3983	3755	3455	2984.11	-0.64	0.05	-13.23	5.628e-40	1.098e-38
ENSG00000110660	SLC35F2	solute carrier family 35 member F2 [Source:HGNC Symbol;Acc:HGNC:23615]	1564	1581	1497	1598	2672	2510	2604	2560	2036.4	-0.58	0.04	-13.23	6.103e-40	1.19e-38
ENSG00000103160	HSDL1	hydroxysteroid dehydrogenase like 1 [Source:HGNC Symbol;Acc:HGNC:16475]	1555	1545	1568	1567	1170	1077	1140	1102	1345.12	0.62	0.05	13.22	6.523e-40	1.27e-38
ENSG00000125965	GDF5	growth differentiation factor 5 [Source:HGNC Symbol;Acc:HGNC:4220]	89	84	102	84	4	4	7	3	49.1	3.86	0.29	13.22	6.523e-40	1.27e-38
ENSG00000135049	AGTPBP1	ATP/GTP binding protein 1 [Source:HGNC Symbol;Acc:HGNC:17258]	331	300	314	277	763	642	715	697	491.95	-1.04	0.08	-13.22	6.721e-40	1.308e-38
ENSG00000137942	FNBP1L	formin binding protein 1 like [Source:HGNC Symbol;Acc:HGNC:20851]	4155	4402	4528	4458	3531	3073	3430	3218	3856.71	0.55	0.04	13.22	6.732e-40	1.309e-38
ENSG00000116337	AMPD2	adenosine monophosphate deaminase 2 [Source:HGNC Symbol;Acc:HGNC:469]	1909	1835	1886	1970	1450	1432	1363	1313	1649.47	0.6	0.05	13.22	7.121e-40	1.384e-38
ENSG00000185236	RAB11B	RAB11B, member RAS oncogene family [Source:HGNC Symbol;Acc:HGNC:9761]	3693	3678	4037	4235	3012	2635	2871	2766	3375.33	0.62	0.05	13.21	7.979e-40	1.55e-38
ENSG00000139174	PRICKLE1	prickle planar cell polarity protein 1 [Source:HGNC Symbol;Acc:HGNC:17019]	1632	1747	1613	1632	1133	822	816	776	1284.04	1.05	0.08	13.2	8.693e-40	1.687e-38
ENSG00000100065	CARD10	caspase recruitment domain family member 10 [Source:HGNC Symbol;Acc:HGNC:16422]	2541	2581	2617	2678	2118	1974	2064	1849	2305.88	0.53	0.04	13.19	1.014e-39	1.967e-38
ENSG00000169750	RAC3	Rac family small GTPase 3 [Source:HGNC Symbol;Acc:HGNC:9803]	418	381	406	452	968	930	823	834	635.56	-0.94	0.07	-13.18	1.205e-39	2.337e-38
ENSG00000126005	MMP24OS	MMP24 opposite strand [Source:HGNC Symbol;Acc:HGNC:44421]	1467	1505	1648	1542	1128	974	957	1009	1285.62	0.75	0.06	13.17	1.281e-39	2.481e-38
ENSG00000173638	SLC19A1	solute carrier family 19 member 1 [Source:HGNC Symbol;Acc:HGNC:10937]	843	946	1016	993	1867	1756	1750	1625	1321	-0.73	0.06	-13.17	1.283e-39	2.485e-38
ENSG00000102452	NALCN	sodium leak channel, non-selective [Source:HGNC Symbol;Acc:HGNC:19082]	68	71	74	67	247	266	247	256	156.54	-1.67	0.13	-13.17	1.305e-39	2.526e-38
ENSG00000159788	RGS12	regulator of G protein signaling 12 [Source:HGNC Symbol;Acc:HGNC:9994]	2531	2467	2501	2602	2023	1965	1937	1863	2239.69	0.53	0.04	13.16	1.437e-39	2.78e-38
ENSG00000185187	SIGIRR	single Ig and TIR domain containing [Source:HGNC Symbol;Acc:HGNC:30575]	408	417	408	416	924	885	840	762	617.42	-0.89	0.07	-13.16	1.462e-39	2.826e-38
ENSG00000141524	TMC6	transmembrane channel like 6 [Source:HGNC Symbol;Acc:HGNC:18021]	526	497	563	568	1106	1252	1082	1054	811.68	-0.91	0.07	-13.16	1.479e-39	2.856e-38
ENSG00000198959	TGM2	transglutaminase 2 [Source:HGNC Symbol;Acc:HGNC:11778]	38224	40006	40990	41433	66437	58034	62257	58680	49925.1	-0.46	0.03	-13.16	1.497e-39	2.89e-38
ENSG00000233817	AL162727.1	novel transcript	91	119	106	104	16	7	6	12	59.8	3.21	0.24	13.15	1.64e-39	3.164e-38
ENSG00000165861	ZFYVE1	zinc finger FYVE-type containing 1 [Source:HGNC Symbol;Acc:HGNC:13180]	2440	2430	2452	2455	1970	1846	1938	1768	2165.76	0.53	0.04	13.14	1.917e-39	3.698e-38
ENSG00000138119	MYOF	myoferlin [Source:HGNC Symbol;Acc:HGNC:3656]	8134	9244	8386	8602	16253	13666	14937	14491	11489.3	-0.63	0.05	-13.13	2.078e-39	4.005e-38
ENSG00000180263	FGD6	FYVE, RhoGEF and PH domain containing 6 [Source:HGNC Symbol;Acc:HGNC:21740]	1557	1634	1740	1734	1144	975	1084	1140	1384.06	0.76	0.06	13.13	2.148e-39	4.137e-38
ENSG00000174977	AC026271.1	poly(A) binding protein interacting protein 1 (PAIP1) pseudogene	2132	2121	2131	2137	1646	1509	1652	1552	1864.7	0.57	0.04	13.13	2.178e-39	4.193e-38
ENSG00000155307	SAMSN1	SAM domain, SH3 domain and nuclear localization signals 1 [Source:HGNC Symbol;Acc:HGNC:10528]	387	416	413	410	231	174	180	174	302.06	1.24	0.09	13.13	2.268e-39	4.363e-38
ENSG00000163947	ARHGEF3	Rho guanine nucleotide exchange factor 3 [Source:HGNC Symbol;Acc:HGNC:683]	1433	1485	1504	1408	1058	919	1035	959	1230.97	0.7	0.05	13.12	2.388e-39	4.591e-38
ENSG00000140859	KIFC3	kinesin family member C3 [Source:HGNC Symbol;Acc:HGNC:6326]	2383	2336	2565	2586	1929	1863	1860	1725	2160.22	0.57	0.04	13.12	2.523e-39	4.848e-38
ENSG00000185088	RPS27L	ribosomal protein S27 like [Source:HGNC Symbol;Acc:HGNC:18476]	6093	5918	5977	5816	4882	4641	4649	4646	5334.73	0.49	0.04	13.12	2.546e-39	4.89e-38
ENSG00000132321	IQCA1	IQ motif containing with AAA domain 1 [Source:HGNC Symbol;Acc:HGNC:26195]	97	90	97	91	301	291	293	305	189.47	-1.49	0.11	-13.12	2.606e-39	5.003e-38
ENSG00000100280	AP1B1	adaptor related protein complex 1 subunit beta 1 [Source:HGNC Symbol;Acc:HGNC:554]	4755	4871	4995	4938	7883	7090	7666	7125	6065.94	-0.45	0.03	-13.12	2.66e-39	5.104e-38
ENSG00000082516	GEMIN5	gem nuclear organelle associated protein 5 [Source:HGNC Symbol;Acc:HGNC:20043]	627	641	657	631	1322	1158	1388	1155	925.89	-0.82	0.06	-13.12	2.669e-39	5.117e-38
ENSG00000198554	WDHD1	WD repeat and HMG-box DNA binding protein 1 [Source:HGNC Symbol;Acc:HGNC:23170]	146	115	150	126	442	384	411	345	256.39	-1.39	0.11	-13.11	2.907e-39	5.569e-38
ENSG00000159228	CBR1	carbonyl reductase 1 [Source:HGNC Symbol;Acc:HGNC:1548]	354	420	444	420	924	833	883	814	621.07	-0.92	0.07	-13.11	2.933e-39	5.616e-38
ENSG00000164151	ICE1	interactor of little elongation complex ELL subunit 1 [Source:HGNC Symbol;Acc:HGNC:29154]	1377	1562	1482	1531	2671	2430	2581	2490	1977.62	-0.62	0.05	-13.11	3.078e-39	5.891e-38
ENSG00000121058	COIL	coilin [Source:HGNC Symbol;Acc:HGNC:2184]	1053	1088	1072	1061	739	670	717	713	894.14	0.74	0.06	13.09	3.574e-39	6.836e-38
ENSG00000121064	SCPEP1	serine carboxypeptidase 1 [Source:HGNC Symbol;Acc:HGNC:29507]	851	829	841	835	1532	1423	1517	1438	1135.79	-0.66	0.05	-13.09	3.592e-39	6.866e-38
ENSG00000198363	ASPH	aspartate beta-hydroxylase [Source:HGNC Symbol;Acc:HGNC:757]	5275	5380	5366	5652	4386	3708	4271	3913	4753.01	0.56	0.04	13.08	4.062e-39	7.76e-38
ENSG00000090971	NAT14	N-acetyltransferase 14 (putative) [Source:HGNC Symbol;Acc:HGNC:28918]	449	479	519	485	961	978	994	894	703.77	-0.83	0.06	-13.08	4.194e-39	8.008e-38
ENSG00000162517	PEF1	penta-EF-hand domain containing 1 [Source:HGNC Symbol;Acc:HGNC:30009]	1264	1290	1207	1303	2200	2102	2165	2019	1662.74	-0.59	0.05	-13.07	4.674e-39	8.919e-38
ENSG00000134278	SPIRE1	spire type actin nucleation factor 1 [Source:HGNC Symbol;Acc:HGNC:30622]	2101	2166	2180	2159	1675	1470	1664	1488	1867.93	0.6	0.05	13.07	4.857e-39	9.263e-38
ENSG00000177084	POLE	DNA polymerase epsilon, catalytic subunit [Source:HGNC Symbol;Acc:HGNC:9177]	285	289	305	307	704	711	662	584	468.48	-1.01	0.08	-13.06	5.363e-39	1.022e-37
ENSG00000115540	MOB4	MOB family member 4, phocein [Source:HGNC Symbol;Acc:HGNC:17261]	360	366	394	413	851	752	798	769	573.97	-0.89	0.07	-13.06	5.509e-39	1.049e-37
ENSG00000204267	TAP2	transporter 2, ATP binding cassette subfamily B member [Source:HGNC Symbol;Acc:HGNC:44]	480	469	539	541	1143	940	1093	1008	758.06	-0.89	0.07	-13.05	6.047e-39	1.151e-37
ENSG00000228589	SPCS2P4	signal peptidase complex subunit 2 pseudogene 4 [Source:HGNC Symbol;Acc:HGNC:45237]	428	412	390	391	857	792	882	818	606.98	-0.89	0.07	-13.04	7.312e-39	1.391e-37
ENSG00000133818	RRAS2	RAS related 2 [Source:HGNC Symbol;Acc:HGNC:17271]	2350	2368	2471	2388	1878	1571	1799	1621	2062.11	0.63	0.05	13.04	7.689e-39	1.462e-37
ENSG00000101856	PGRMC1	progesterone receptor membrane component 1 [Source:HGNC Symbol;Acc:HGNC:16090]	1510	1647	1667	1727	3252	2707	2874	2797	2226.54	-0.67	0.05	-13.03	7.899e-39	1.501e-37
ENSG00000113916	BCL6	B cell CLL/lymphoma 6 [Source:HGNC Symbol;Acc:HGNC:1001]	581	619	583	688	337	365	338	312	482.56	1.01	0.08	13.03	7.954e-39	1.511e-37
ENSG00000135114	OASL	2'-5'-oligoadenylate synthetase like [Source:HGNC Symbol;Acc:HGNC:8090]	17	14	12	12	147	124	180	109	72.99	-2.96	0.23	-13.03	8.517e-39	1.617e-37
ENSG00000185619	PCGF3	polycomb group ring finger 3 [Source:HGNC Symbol;Acc:HGNC:10066]	2999	2997	3076	3131	2525	2435	2436	2323	2742.19	0.48	0.04	13.02	8.989e-39	1.705e-37
ENSG00000169914	OTUD3	OTU deubiquitinase 3 [Source:HGNC Symbol;Acc:HGNC:29038]	780	729	810	867	477	454	508	391	632.01	0.95	0.07	13.02	9.196e-39	1.743e-37
ENSG00000029725	RABEP1	rabaptin, RAB GTPase binding effector protein 1 [Source:HGNC Symbol;Acc:HGNC:17677]	2313	2390	2269	2354	1844	1670	1804	1607	2036.22	0.58	0.04	13.02	9.851e-39	1.867e-37
ENSG00000160867	FGFR4	fibroblast growth factor receptor 4 [Source:HGNC Symbol;Acc:HGNC:3691]	43	27	30	29	197	162	170	182	100.7	-2.22	0.17	-13.01	1.027e-38	1.945e-37
ENSG00000070610	GBA2	glucosylceramidase beta 2 [Source:HGNC Symbol;Acc:HGNC:18986]	5720	5340	5436	5529	3640	4189	3588	3359	4624.84	0.72	0.06	13.01	1.114e-38	2.108e-37
ENSG00000138821	SLC39A8	solute carrier family 39 member 8 [Source:HGNC Symbol;Acc:HGNC:20862]	223	226	234	240	560	533	531	497	370.63	-1.04	0.08	-13	1.153e-38	2.18e-37
ENSG00000153574	RPIA	ribose 5-phosphate isomerase A [Source:HGNC Symbol;Acc:HGNC:10297]	404	420	400	420	868	789	917	802	612.87	-0.88	0.07	-13	1.167e-38	2.206e-37
ENSG00000184207	PGP	phosphoglycolate phosphatase [Source:HGNC Symbol;Acc:HGNC:8909]	634	620	684	640	1287	1225	1177	1123	904.2	-0.75	0.06	-12.99	1.307e-38	2.469e-37
ENSG00000186642	PDE2A	phosphodiesterase 2A [Source:HGNC Symbol;Acc:HGNC:8777]	353	355	327	347	856	729	708	756	540.17	-0.98	0.08	-12.99	1.324e-38	2.499e-37
ENSG00000240463	RPS19P3	ribosomal protein S19 pseudogene 3 [Source:HGNC Symbol;Acc:HGNC:23560]	3436	3106	3395	3529	2630	2518	2627	2392	2959.66	0.56	0.04	12.99	1.35e-38	2.547e-37
ENSG00000117054	ACADM	acyl-CoA dehydrogenase medium chain [Source:HGNC Symbol;Acc:HGNC:89]	316	371	363	385	834	755	751	722	548.34	-0.94	0.07	-12.99	1.393e-38	2.627e-37
ENSG00000002834	LASP1	LIM and SH3 protein 1 [Source:HGNC Symbol;Acc:HGNC:6513]	13536	14062	14320	14335	11885	10470	11602	11058	12665.4	0.47	0.04	12.97	1.699e-38	3.204e-37
ENSG00000145945	FAM50B	family with sequence similarity 50 member B [Source:HGNC Symbol;Acc:HGNC:18789]	96	87	87	94	299	285	296	269	183	-1.48	0.11	-12.97	1.744e-38	3.286e-37
ENSG00000151846	PABPC3	poly(A) binding protein cytoplasmic 3 [Source:HGNC Symbol;Acc:HGNC:8556]	8629	8718	8728	8388	6831	5865	6562	6478	7544.87	0.57	0.04	12.97	1.748e-38	3.29e-37
ENSG00000168175	MAPK1IP1L	mitogen-activated protein kinase 1 interacting protein 1 like [Source:HGNC Symbol;Acc:HGNC:19840]	2189	2230	2417	2306	4217	3566	4167	3873	3060.2	-0.64	0.05	-12.97	1.764e-38	3.319e-37
ENSG00000118976	OTUD4P1	OTUD4 pseudogene 1 [Source:HGNC Symbol;Acc:HGNC:33912]	561	604	562	593	361	318	331	309	458.97	0.96	0.07	12.97	1.824e-38	3.431e-37
ENSG00000101017	CD40	CD40 molecule [Source:HGNC Symbol;Acc:HGNC:11919]	275	234	240	236	584	616	567	558	403.13	-1.08	0.08	-12.97	1.826e-38	3.432e-37
ENSG00000119689	DLST	dihydrolipoamide S-succinyltransferase [Source:HGNC Symbol;Acc:HGNC:2911]	2052	2133	2045	2006	3541	3211	3421	3266	2661.85	-0.55	0.04	-12.97	1.884e-38	3.538e-37
ENSG00000224280	AC005014.1	ataxin 2-like (ATXN2L) pseudogene	248	177	232	233	602	599	577	506	385.37	-1.19	0.09	-12.96	1.972e-38	3.702e-37
ENSG00000269190	FBXO17	F-box protein 17 [Source:HGNC Symbol;Acc:HGNC:18754]	237	234	293	281	716	624	625	561	433.83	-1.11	0.09	-12.96	2.102e-38	3.943e-37
ENSG00000006576	PHTF2	putative homeodomain transcription factor 2 [Source:HGNC Symbol;Acc:HGNC:13411]	1484	1469	1444	1455	1054	837	1012	915	1215.56	0.77	0.06	12.95	2.22e-38	4.163e-37
ENSG00000100418	DESI1	desumoylating isopeptidase 1 [Source:HGNC Symbol;Acc:HGNC:24577]	1792	1805	1836	1831	2929	2952	3177	2883	2358.4	-0.56	0.04	-12.95	2.409e-38	4.514e-37
ENSG00000121964	GTDC1	glycosyltransferase like domain containing 1 [Source:HGNC Symbol;Acc:HGNC:20887]	764	848	798	768	485	454	520	426	638.01	0.9	0.07	12.95	2.504e-38	4.69e-37
ENSG00000129195	PIMREG	PICALM interacting mitotic regulator [Source:HGNC Symbol;Acc:HGNC:25483]	6	5	8	9	138	130	106	87	57.81	-3.47	0.27	-12.94	2.567e-38	4.805e-37
ENSG00000173801	JUP	junction plakoglobin [Source:HGNC Symbol;Acc:HGNC:6207]	12575	13754	13565	13303	9742	9091	10339	9976	11579.1	0.59	0.05	12.94	2.571e-38	4.81e-37
ENSG00000162545	CAMK2N1	calcium/calmodulin dependent protein kinase II inhibitor 1 [Source:HGNC Symbol;Acc:HGNC:24190]	542	523	607	638	1301	1085	1161	1183	859.35	-0.88	0.07	-12.94	2.648e-38	4.951e-37
ENSG00000085365	SCAMP1	secretory carrier membrane protein 1 [Source:HGNC Symbol;Acc:HGNC:10563]	2127	2207	2133	2204	1675	1398	1570	1525	1861.54	0.64	0.05	12.93	2.885e-38	5.392e-37
ENSG00000147912	FBXO10	F-box protein 10 [Source:HGNC Symbol;Acc:HGNC:13589]	629	614	594	589	368	319	368	324	480.03	0.96	0.07	12.92	3.301e-38	6.165e-37
ENSG00000038295	TLL1	tolloid like 1 [Source:HGNC Symbol;Acc:HGNC:11843]	359	382	358	360	794	724	815	836	564.89	-0.96	0.07	-12.92	3.348e-38	6.25e-37
ENSG00000086589	RBM22	RNA binding motif protein 22 [Source:HGNC Symbol;Acc:HGNC:25503]	1430	1522	1474	1458	1077	994	1074	1017	1260.72	0.65	0.05	12.91	3.981e-38	7.427e-37
ENSG00000085662	AKR1B1	aldo-keto reductase family 1 member B [Source:HGNC Symbol;Acc:HGNC:381]	1532	1548	1566	1594	2612	2444	2558	2373	1993.23	-0.53	0.04	-12.9	4.586e-38	8.55e-37
ENSG00000157045	NTAN1	N-terminal asparagine amidase [Source:HGNC Symbol;Acc:HGNC:29909]	233	207	209	218	527	500	511	499	353.61	-1.07	0.08	-12.89	5.002e-38	9.321e-37
ENSG00000084733	RAB10	RAB10, member RAS oncogene family [Source:HGNC Symbol;Acc:HGNC:9759]	2769	2923	2993	2917	5044	4402	4958	4476	3741.78	-0.55	0.04	-12.89	5.122e-38	9.54e-37
ENSG00000214046	SMIM7	small integral membrane protein 7 [Source:HGNC Symbol;Acc:HGNC:28419]	424	458	469	532	979	931	945	923	691.52	-0.85	0.07	-12.89	5.201e-38	9.681e-37
ENSG00000122406	RPL5	ribosomal protein L5 [Source:HGNC Symbol;Acc:HGNC:10360]	15371	15183	15716	15474	13437	12857	13519	12847	14288.2	0.38	0.03	12.89	5.449e-38	1.014e-36
ENSG00000012963	UBR7	ubiquitin protein ligase E3 component n-recognin 7 (putative) [Source:HGNC Symbol;Acc:HGNC:20344]	372	319	359	372	793	756	722	721	538.66	-0.92	0.07	-12.86	7.648e-38	1.422e-36
ENSG00000167874	TMEM88	transmembrane protein 88 [Source:HGNC Symbol;Acc:HGNC:32371]	54	54	53	69	259	220	212	220	137.36	-1.79	0.14	-12.86	7.793e-38	1.448e-36
ENSG00000137474	MYO7A	myosin VIIA [Source:HGNC Symbol;Acc:HGNC:7606]	20	24	14	17	176	146	134	122	77.78	-2.63	0.2	-12.86	8.021e-38	1.49e-36
ENSG00000153560	UBP1	upstream binding protein 1 [Source:HGNC Symbol;Acc:HGNC:12507]	2264	2245	2332	2250	3662	3494	3799	3481	2891.23	-0.51	0.04	-12.86	8.026e-38	1.49e-36
ENSG00000138613	APH1B	aph-1 homolog B, gamma-secretase subunit [Source:HGNC Symbol;Acc:HGNC:24080]	727	761	770	822	1528	1348	1383	1327	1060.82	-0.7	0.05	-12.85	8.128e-38	1.508e-36
ENSG00000074657	ZNF532	zinc finger protein 532 [Source:HGNC Symbol;Acc:HGNC:30940]	3875	3974	3796	3822	3107	2877	3110	2923	3441.06	0.51	0.04	12.85	8.438e-38	1.564e-36
ENSG00000145358	DDIT4L	DNA damage inducible transcript 4 like [Source:HGNC Symbol;Acc:HGNC:30555]	17	21	21	17	197	136	130	136	80.35	-2.66	0.21	-12.84	9.969e-38	1.847e-36
ENSG00000185591	SP1	Sp1 transcription factor [Source:HGNC Symbol;Acc:HGNC:11205]	1214	1331	1294	1408	2372	2142	2274	2204	1746.06	-0.62	0.05	-12.83	1.153e-37	2.136e-36
ENSG00000130775	THEMIS2	thymocyte selection associated family member 2 [Source:HGNC Symbol;Acc:HGNC:16839]	131	116	106	111	338	329	346	345	220.96	-1.38	0.11	-12.83	1.163e-37	2.152e-36
ENSG00000101849	TBL1X	transducin beta like 1 X-linked [Source:HGNC Symbol;Acc:HGNC:11585]	588	541	591	602	1154	1035	1189	1064	827.1	-0.78	0.06	-12.82	1.212e-37	2.243e-36
ENSG00000122966	CIT	citron rho-interacting serine/threonine kinase [Source:HGNC Symbol;Acc:HGNC:1985]	98	100	102	98	478	301	359	316	222.82	-1.68	0.13	-12.82	1.217e-37	2.249e-36
ENSG00000100106	TRIOBP	TRIO and F-actin binding protein [Source:HGNC Symbol;Acc:HGNC:17009]	2639	2640	2655	2743	4423	4059	4236	3839	3347.08	-0.48	0.04	-12.82	1.223e-37	2.26e-36
ENSG00000150977	RILPL2	Rab interacting lysosomal protein like 2 [Source:HGNC Symbol;Acc:HGNC:28787]	480	470	514	512	1102	906	988	953	723.54	-0.84	0.07	-12.82	1.262e-37	2.33e-36
ENSG00000121621	KIF18A	kinesin family member 18A [Source:HGNC Symbol;Acc:HGNC:29441]	22	30	29	17	185	149	156	138	86.7	-2.41	0.19	-12.82	1.295e-37	2.391e-36
ENSG00000163535	SGO2	shugoshin 2 [Source:HGNC Symbol;Acc:HGNC:30812]	149	150	153	134	434	377	415	356	262.92	-1.26	0.1	-12.81	1.379e-37	2.544e-36
ENSG00000124222	STX16	syntaxin 16 [Source:HGNC Symbol;Acc:HGNC:11431]	1579	1431	1549	1704	2702	2695	2676	2584	2075.57	-0.61	0.05	-12.81	1.452e-37	2.677e-36
ENSG00000107036	RIC1	RIC1 homolog, RAB6A GEF complex partner 1 [Source:HGNC Symbol;Acc:HGNC:17686]	1885	2133	2029	2075	1401	1163	1348	1380	1686.82	0.77	0.06	12.8	1.676e-37	3.089e-36
ENSG00000254244	PAICSP4	phosphoribosylaminoimidazole carboxylase, phosphoribosylaminoimidazole succinocarboxamide synthetase pseudogene 4 [Source:HGNC Symbol;Acc:HGNC:38097]	404	393	385	357	911	745	844	805	590.81	-0.94	0.07	-12.8	1.704e-37	3.137e-36
ENSG00000038532	CLEC16A	C-type lectin domain containing 16A [Source:HGNC Symbol;Acc:HGNC:29013]	398	412	426	422	928	800	885	765	614.51	-0.87	0.07	-12.79	1.781e-37	3.277e-36
ENSG00000198604	BAZ1A	bromodomain adjacent to zinc finger domain 1A [Source:HGNC Symbol;Acc:HGNC:960]	1840	2034	1991	1988	3431	3082	3517	3275	2595.7	-0.61	0.05	-12.79	1.782e-37	3.277e-36
ENSG00000224208	AL590762.3	MADP-1 protein (MADP-1) pseudogene	293	293	275	290	136	125	120	109	208.35	1.36	0.11	12.79	1.844e-37	3.39e-36
ENSG00000054219	LY75	lymphocyte antigen 75 [Source:HGNC Symbol;Acc:HGNC:6729]	113	118	136	132	407	318	366	384	239.1	-1.39	0.11	-12.76	2.639e-37	4.849e-36
ENSG00000205562	AL049775.1		184	221	240	200	68	45	70	67	140.03	1.86	0.15	12.76	2.801e-37	5.144e-36
ENSG00000182481	KPNA2	karyopherin subunit alpha 2 [Source:HGNC Symbol;Acc:HGNC:6395]	2839	2814	2679	2813	5274	4355	4860	4482	3692.36	-0.61	0.05	-12.75	3.005e-37	5.514e-36
ENSG00000129219	PLD2	phospholipase D2 [Source:HGNC Symbol;Acc:HGNC:9068]	598	568	646	725	1243	1282	1249	1216	920.06	-0.82	0.06	-12.75	3.033e-37	5.56e-36
ENSG00000277654	AC087633.2		1521	1585	1609	1607	1178	1143	1149	1146	1371.58	0.6	0.05	12.75	3.032e-37	5.56e-36
ENSG00000168003	SLC3A2	solute carrier family 3 member 2 [Source:HGNC Symbol;Acc:HGNC:11026]	2412	2451	2532	2574	4181	3827	3848	3679	3134.35	-0.49	0.04	-12.74	3.582e-37	6.563e-36
ENSG00000121057	AKAP1	A-kinase anchoring protein 1 [Source:HGNC Symbol;Acc:HGNC:367]	730	690	723	748	1450	1246	1307	1298	1002.81	-0.72	0.06	-12.74	3.771e-37	6.905e-36
ENSG00000185624	P4HB	prolyl 4-hydroxylase subunit beta [Source:HGNC Symbol;Acc:HGNC:8548]	13897	13923	14391	14137	21080	19561	20884	19548	16927.8	-0.37	0.03	-12.73	3.963e-37	7.251e-36
ENSG00000164087	POC1A	POC1 centriolar protein A [Source:HGNC Symbol;Acc:HGNC:24488]	36	29	34	36	198	194	171	144	100.81	-2.15	0.17	-12.72	4.347e-37	7.95e-36
ENSG00000118402	ELOVL4	ELOVL fatty acid elongase 4 [Source:HGNC Symbol;Acc:HGNC:14415]	132	141	139	170	430	361	400	401	263.7	-1.28	0.1	-12.72	4.83e-37	8.828e-36
ENSG00000166450	PRTG	protogenin [Source:HGNC Symbol;Acc:HGNC:26373]	573	684	612	573	289	242	313	325	457.76	1.2	0.09	12.71	4.914e-37	8.977e-36
ENSG00000175390	EIF3F	eukaryotic translation initiation factor 3 subunit F [Source:HGNC Symbol;Acc:HGNC:3275]	3983	4103	4049	4041	3317	2929	3149	3127	3593.16	0.52	0.04	12.71	5.331e-37	9.734e-36
ENSG00000179918	SEPHS2	selenophosphate synthetase 2 [Source:HGNC Symbol;Acc:HGNC:19686]	2840	2815	2793	2798	2204	1894	2200	1995	2448.91	0.59	0.05	12.69	6.725e-37	1.227e-35
ENSG00000100316	RPL3	ribosomal protein L3 [Source:HGNC Symbol;Acc:HGNC:10332]	32430	32041	33588	33218	30098	28874	29075	27734	30823.6	0.33	0.03	12.69	6.748e-37	1.231e-35
ENSG00000068120	COASY	Coenzyme A synthase [Source:HGNC Symbol;Acc:HGNC:29932]	694	726	742	770	1414	1373	1368	1194	1013.39	-0.71	0.06	-12.69	6.828e-37	1.245e-35
ENSG00000123080	CDKN2C	cyclin dependent kinase inhibitor 2C [Source:HGNC Symbol;Acc:HGNC:1789]	22	20	28	26	163	162	157	122	83.59	-2.38	0.19	-12.68	7.508e-37	1.368e-35
ENSG00000184185	KCNJ12	potassium voltage-gated channel subfamily J member 12 [Source:HGNC Symbol;Acc:HGNC:6258]	25	20	15	27	161	132	140	145	79.48	-2.45	0.19	-12.67	8.405e-37	1.53e-35
ENSG00000168778	TCTN2	tectonic family member 2 [Source:HGNC Symbol;Acc:HGNC:25774]	77	88	69	88	270	274	262	259	167.71	-1.55	0.12	-12.66	9.718e-37	1.769e-35
ENSG00000148730	EIF4EBP2	eukaryotic translation initiation factor 4E binding protein 2 [Source:HGNC Symbol;Acc:HGNC:3289]	4765	5144	4984	4902	4070	3514	3836	3668	4368.49	0.54	0.04	12.66	1.005e-36	1.828e-35
ENSG00000177606	JUN	Jun proto-oncogene, AP-1 transcription factor subunit [Source:HGNC Symbol;Acc:HGNC:6204]	11242	11504	11494	11730	10086	9151	9753	8569	10437.9	0.44	0.04	12.66	1.02e-36	1.853e-35
ENSG00000163902	RPN1	ribophorin I [Source:HGNC Symbol;Acc:HGNC:10381]	6082	6151	6242	5946	9743	8905	9637	8892	7576.8	-0.45	0.04	-12.65	1.14e-36	2.071e-35
ENSG00000111670	GNPTAB	N-acetylglucosamine-1-phosphate transferase subunits alpha and beta [Source:HGNC Symbol;Acc:HGNC:29670]	2131	2224	2268	2234	1699	1453	1621	1615	1911.99	0.62	0.05	12.65	1.178e-36	2.139e-35
ENSG00000162909	CAPN2	calpain 2 [Source:HGNC Symbol;Acc:HGNC:1479]	12593	12876	12685	12693	21862	18916	19630	18521	15949.1	-0.48	0.04	-12.64	1.236e-36	2.242e-35
ENSG00000158373	HIST1H2BD	histone cluster 1 H2B family member d [Source:HGNC Symbol;Acc:HGNC:4747]	160	182	151	162	49	45	39	45	106.76	1.97	0.16	12.64	1.244e-36	2.255e-35
ENSG00000102879	CORO1A	coronin 1A [Source:HGNC Symbol;Acc:HGNC:2252]	17	19	32	25	154	161	142	137	82.14	-2.4	0.19	-12.64	1.271e-36	2.304e-35
ENSG00000165055	METTL2B	methyltransferase like 2B [Source:HGNC Symbol;Acc:HGNC:18272]	316	324	305	322	695	647	666	633	477.03	-0.9	0.07	-12.64	1.283e-36	2.325e-35
ENSG00000130164	LDLR	low density lipoprotein receptor [Source:HGNC Symbol;Acc:HGNC:6547]	2871	3054	2797	2806	6016	4929	5179	4718	3961.55	-0.7	0.06	-12.63	1.367e-36	2.475e-35
ENSG00000173327	MAP3K11	mitogen-activated protein kinase kinase kinase 11 [Source:HGNC Symbol;Acc:HGNC:6850]	7617	7637	8108	8218	6955	6473	6651	6242	7232.45	0.41	0.03	12.63	1.376e-36	2.49e-35
ENSG00000177156	TALDO1	transaldolase 1 [Source:HGNC Symbol;Acc:HGNC:11559]	3287	3218	3416	3519	5388	4938	5226	5008	4181.22	-0.46	0.04	-12.63	1.383e-36	2.501e-35
ENSG00000161618	ALDH16A1	aldehyde dehydrogenase 16 family member A1 [Source:HGNC Symbol;Acc:HGNC:28114]	454	426	433	513	936	881	930	874	665.54	-0.83	0.07	-12.63	1.459e-36	2.637e-35
ENSG00000143742	SRP9	signal recognition particle 9 [Source:HGNC Symbol;Acc:HGNC:11304]	1946	1980	2089	2066	3654	3110	3536	3485	2682.09	-0.62	0.05	-12.63	1.488e-36	2.688e-35
ENSG00000124570	SERPINB6	serpin family B member 6 [Source:HGNC Symbol;Acc:HGNC:8950]	2478	2363	2453	2401	4130	3880	3793	3595	3082.76	-0.51	0.04	-12.62	1.565e-36	2.825e-35
ENSG00000248890	HHIP-AS1	HHIP antisense RNA 1 [Source:HGNC Symbol;Acc:HGNC:44182]	1140	1140	1162	1215	2143	2022	1920	1839	1542.65	-0.61	0.05	-12.62	1.702e-36	3.071e-35
ENSG00000106290	TAF6	TATA-box binding protein associated factor 6 [Source:HGNC Symbol;Acc:HGNC:11540]	316	308	322	320	732	653	679	608	480.22	-0.92	0.07	-12.62	1.745e-36	3.148e-35
ENSG00000085433	WDR47	WD repeat domain 47 [Source:HGNC Symbol;Acc:HGNC:29141]	759	781	774	706	1583	1302	1502	1456	1083.86	-0.8	0.06	-12.61	1.761e-36	3.174e-35
ENSG00000128311	TST	thiosulfate sulfurtransferase [Source:HGNC Symbol;Acc:HGNC:12388]	813	799	767	779	1517	1334	1439	1372	1080.5	-0.69	0.05	-12.61	1.879e-36	3.385e-35
ENSG00000164300	SERINC5	serine incorporator 5 [Source:HGNC Symbol;Acc:HGNC:18825]	368	363	335	347	737	712	787	778	540.61	-0.94	0.07	-12.61	1.909e-36	3.437e-35
ENSG00000102384	CENPI	centromere protein I [Source:HGNC Symbol;Acc:HGNC:3968]	34	37	34	25	227	173	184	143	102.39	-2.23	0.18	-12.6	2.125e-36	3.825e-35
ENSG00000105851	PIK3CG	phosphatidylinositol-4,5-bisphosphate 3-kinase catalytic subunit gamma [Source:HGNC Symbol;Acc:HGNC:8978]	587	553	623	585	352	221	285	234	435.46	1.24	0.1	12.6	2.215e-36	3.984e-35
ENSG00000100592	DAAM1	dishevelled associated activator of morphogenesis 1 [Source:HGNC Symbol;Acc:HGNC:18142]	1658	1700	1683	1721	1322	1138	1236	1206	1462.53	0.61	0.05	12.59	2.267e-36	4.076e-35
ENSG00000023191	RNH1	ribonuclease/angiogenin inhibitor 1 [Source:HGNC Symbol;Acc:HGNC:10074]	3833	3851	3886	3907	6586	5827	6065	5561	4855.88	-0.48	0.04	-12.59	2.441e-36	4.386e-35
ENSG00000085840	ORC1	origin recognition complex subunit 1 [Source:HGNC Symbol;Acc:HGNC:8487]	16	18	16	20	169	142	120	116	73.46	-2.64	0.21	-12.59	2.47e-36	4.436e-35
ENSG00000113555	PCDH12	protocadherin 12 [Source:HGNC Symbol;Acc:HGNC:8657]	3566	3560	3528	3506	2291	2424	2618	2564	3021.83	0.66	0.05	12.58	2.612e-36	4.688e-35
ENSG00000095739	BAMBI	BMP and activin membrane bound inhibitor [Source:HGNC Symbol;Acc:HGNC:30251]	426	414	400	379	183	200	219	186	304.95	1.18	0.09	12.58	2.747e-36	4.927e-35
ENSG00000069812	HES2	hes family bHLH transcription factor 2 [Source:HGNC Symbol;Acc:HGNC:16005]	874	855	871	826	1865	1551	1550	1512	1211.05	-0.76	0.06	-12.57	2.926e-36	5.245e-35
ENSG00000223559	AC073136.1	exportin, tRNA (nuclear export receptor for tRNAs) (XPOT) pseudogene	337	344	342	349	747	665	740	669	511.82	-0.88	0.07	-12.57	2.962e-36	5.308e-35
ENSG00000130204	TOMM40	translocase of outer mitochondrial membrane 40 [Source:HGNC Symbol;Acc:HGNC:18001]	1106	1151	1197	1164	2221	1913	2003	1854	1545.04	-0.64	0.05	-12.57	3.085e-36	5.524e-35
ENSG00000260027	HOXB7	homeobox B7 [Source:HGNC Symbol;Acc:HGNC:5118]	1023	1069	1055	1106	1854	1746	1950	1728	1414.01	-0.62	0.05	-12.57	3.144e-36	5.628e-35
ENSG00000107959	PITRM1	pitrilysin metallopeptidase 1 [Source:HGNC Symbol;Acc:HGNC:17663]	2297	2302	2367	2399	3824	3473	3695	3599	2945.16	-0.49	0.04	-12.56	3.534e-36	6.322e-35
ENSG00000103647	CORO2B	coronin 2B [Source:HGNC Symbol;Acc:HGNC:2256]	357	326	389	357	137	155	183	159	261.79	1.3	0.1	12.55	3.855e-36	6.893e-35
ENSG00000228716	DHFR	dihydrofolate reductase [Source:HGNC Symbol;Acc:HGNC:2861]	41	32	32	33	193	156	164	176	99.27	-2.09	0.17	-12.55	3.891e-36	6.953e-35
ENSG00000167468	GPX4	glutathione peroxidase 4 [Source:HGNC Symbol;Acc:HGNC:4556]	6661	6592	6673	6613	5857	5324	5484	5297	6061.34	0.42	0.03	12.55	3.931e-36	7.02e-35
ENSG00000112182	BACH2	BTB domain and CNC homolog 2 [Source:HGNC Symbol;Acc:HGNC:14078]	397	475	468	468	259	214	221	221	344.28	1.12	0.09	12.55	3.973e-36	7.091e-35
ENSG00000187764	SEMA4D	semaphorin 4D [Source:HGNC Symbol;Acc:HGNC:10732]	397	376	408	404	178	208	215	182	299.73	1.16	0.09	12.55	4.049e-36	7.223e-35
ENSG00000101265	RASSF2	Ras association domain family member 2 [Source:HGNC Symbol;Acc:HGNC:9883]	3256	3492	3323	3313	2329	2305	2570	2445	2890.22	0.62	0.05	12.55	4.079e-36	7.273e-35
ENSG00000163512	AZI2	5-azacytidine induced 2 [Source:HGNC Symbol;Acc:HGNC:24002]	451	469	466	485	247	263	245	259	364.49	1.03	0.08	12.55	4.092e-36	7.292e-35
ENSG00000146592	CREB5	cAMP responsive element binding protein 5 [Source:HGNC Symbol;Acc:HGNC:16844]	479	566	589	544	239	252	288	294	411.72	1.16	0.09	12.55	4.169e-36	7.425e-35
ENSG00000246695	RASSF8-AS1	RASSF8 antisense RNA 1 [Source:HGNC Symbol;Acc:HGNC:48637]	348	350	331	374	140	141	167	176	257.32	1.3	0.1	12.55	4.225e-36	7.521e-35
ENSG00000137727	ARHGAP20	Rho GTPase activating protein 20 [Source:HGNC Symbol;Acc:HGNC:18357]	43	49	37	54	244	196	200	175	119.75	-1.94	0.15	-12.54	4.47e-36	7.952e-35
ENSG00000139182	CLSTN3	calsyntenin 3 [Source:HGNC Symbol;Acc:HGNC:18371]	1524	1493	1516	1522	2501	2351	2474	2370	1935.34	-0.53	0.04	-12.54	4.571e-36	8.127e-35
ENSG00000204604	ZNF468	zinc finger protein 468 [Source:HGNC Symbol;Acc:HGNC:33105]	183	185	205	249	564	482	538	588	363.67	-1.24	0.1	-12.53	5.211e-36	9.261e-35
ENSG00000161202	DVL3	dishevelled segment polarity protein 3 [Source:HGNC Symbol;Acc:HGNC:3087]	4023	4000	4080	4326	3142	3345	3185	2901	3631.29	0.54	0.04	12.52	5.545e-36	9.848e-35
ENSG00000203879	GDI1	GDP dissociation inhibitor 1 [Source:HGNC Symbol;Acc:HGNC:4226]	4742	4545	4919	4916	3831	3945	3730	3517	4272.5	0.5	0.04	12.52	5.567e-36	9.882e-35
ENSG00000058085	LAMC2	laminin subunit gamma 2 [Source:HGNC Symbol;Acc:HGNC:6493]	4736	5264	5474	5549	3104	3053	3695	3515	4327.41	0.8	0.06	12.52	5.61e-36	9.953e-35
ENSG00000100258	LMF2	lipase maturation factor 2 [Source:HGNC Symbol;Acc:HGNC:25096]	1627	1517	1667	1742	2978	2922	2802	2512	2177.71	-0.62	0.05	-12.52	6.11e-36	1.084e-34
ENSG00000118985	ELL2	elongation factor for RNA polymerase II 2 [Source:HGNC Symbol;Acc:HGNC:17064]	2707	2853	2790	2766	2241	2098	2208	2121	2476.66	0.51	0.04	12.51	6.198e-36	1.099e-34
ENSG00000143033	MTF2	metal response element binding transcription factor 2 [Source:HGNC Symbol;Acc:HGNC:29535]	1143	1072	1107	1089	799	722	756	738	932.72	0.7	0.06	12.51	6.473e-36	1.147e-34
ENSG00000117305	HMGCL	3-hydroxy-3-methylglutaryl-CoA lyase [Source:HGNC Symbol;Acc:HGNC:5005]	385	364	359	376	760	722	792	726	547.83	-0.86	0.07	-12.51	6.597e-36	1.168e-34
ENSG00000081014	AP4E1	adaptor related protein complex 4 subunit epsilon 1 [Source:HGNC Symbol;Acc:HGNC:573]	1014	1072	1026	990	742	651	685	630	855.91	0.75	0.06	12.51	6.811e-36	1.205e-34
ENSG00000105993	DNAJB6	DnaJ heat shock protein family (Hsp40) member B6 [Source:HGNC Symbol;Acc:HGNC:14888]	3408	3428	3442	3448	2877	2744	2825	2709	3111.29	0.45	0.04	12.5	7.28e-36	1.287e-34
ENSG00000242193	CRYZL2P	crystallin zeta like 2, pseudogene [Source:HGNC Symbol;Acc:HGNC:52164]	127	139	134	151	378	393	351	357	246.46	-1.26	0.1	-12.5	7.385e-36	1.305e-34
ENSG00000007866	TEAD3	TEA domain transcription factor 3 [Source:HGNC Symbol;Acc:HGNC:11716]	173	196	186	198	66	69	54	50	126.65	1.76	0.14	12.5	7.926e-36	1.4e-34
ENSG00000129173	E2F8	E2F transcription factor 8 [Source:HGNC Symbol;Acc:HGNC:24727]	76	74	70	84	328	256	267	228	166.57	-1.64	0.13	-12.49	8.018e-36	1.416e-34
ENSG00000256663	AC112777.1	ubiquitin-like with PHD and ring finger domains 1 (UHRF1) pseudogene	84	72	75	77	357	280	287	223	174.98	-1.7	0.14	-12.49	8.599e-36	1.517e-34
ENSG00000204434	POTEKP	POTE ankyrin domain family member K, pseudogene [Source:HGNC Symbol;Acc:HGNC:30182]	25	24	34	33	188	170	188	126	94.08	-2.28	0.18	-12.48	9.057e-36	1.597e-34
ENSG00000100372	SLC25A17	solute carrier family 25 member 17 [Source:HGNC Symbol;Acc:HGNC:10987]	290	255	322	307	665	637	628	641	456.69	-0.97	0.08	-12.48	9.16e-36	1.615e-34
ENSG00000189266	PNRC2	proline rich nuclear receptor coactivator 2 [Source:HGNC Symbol;Acc:HGNC:23158]	2396	2491	2517	2560	2041	1824	1943	1882	2209.98	0.52	0.04	12.48	9.657e-36	1.701e-34
ENSG00000139318	DUSP6	dual specificity phosphatase 6 [Source:HGNC Symbol;Acc:HGNC:3072]	3185	3092	3408	3210	5689	4962	5107	5056	4139.48	-0.54	0.04	-12.48	9.673e-36	1.703e-34
ENSG00000242779	ZNF702P	zinc finger protein 702, pseudogene [Source:HGNC Symbol;Acc:HGNC:25775]	633	665	619	590	1238	1118	1295	1166	895.9	-0.79	0.06	-12.48	9.706e-36	1.708e-34
ENSG00000274180	NATD1	N-acetyltransferase domain containing 1 [Source:HGNC Symbol;Acc:HGNC:30770]	1208	1274	1275	1306	935	854	918	882	1085.48	0.65	0.05	12.47	1.027e-35	1.806e-34
ENSG00000109472	CPE	carboxypeptidase E [Source:HGNC Symbol;Acc:HGNC:2303]	1285	1337	1263	1319	958	839	937	889	1108.06	0.67	0.05	12.47	1.068e-35	1.878e-34
ENSG00000164611	PTTG1	pituitary tumor-transforming 1 [Source:HGNC Symbol;Acc:HGNC:9690]	135	94	112	99	388	350	338	299	219.41	-1.46	0.12	-12.46	1.189e-35	2.09e-34
ENSG00000134363	FST	follistatin [Source:HGNC Symbol;Acc:HGNC:3971]	91	98	106	115	324	288	314	285	196.22	-1.39	0.11	-12.46	1.206e-35	2.118e-34
ENSG00000167775	CD320	CD320 molecule [Source:HGNC Symbol;Acc:HGNC:16692]	1240	1158	1276	1306	2274	2088	2219	1924	1652.77	-0.62	0.05	-12.46	1.218e-35	2.139e-34
ENSG00000077713	SLC25A43	solute carrier family 25 member 43 [Source:HGNC Symbol;Acc:HGNC:30557]	296	331	322	305	723	642	647	649	477.68	-0.93	0.07	-12.46	1.267e-35	2.222e-34
ENSG00000205213	LGR4	leucine rich repeat containing G protein-coupled receptor 4 [Source:HGNC Symbol;Acc:HGNC:13299]	484	530	512	511	286	282	277	294	400.99	0.98	0.08	12.45	1.395e-35	2.446e-34
ENSG00000180530	NRIP1	nuclear receptor interacting protein 1 [Source:HGNC Symbol;Acc:HGNC:8001]	3208	3351	3223	3318	1966	1842	2295	2238	2699.09	0.8	0.06	12.45	1.396e-35	2.447e-34
ENSG00000171700	RGS19	regulator of G protein signaling 19 [Source:HGNC Symbol;Acc:HGNC:13735]	390	388	396	477	884	827	872	785	612.56	-0.87	0.07	-12.45	1.422e-35	2.491e-34
ENSG00000105700	KXD1	KxDL motif containing 1 [Source:HGNC Symbol;Acc:HGNC:28420]	916	901	941	970	1662	1636	1552	1521	1238.63	-0.62	0.05	-12.45	1.423e-35	2.491e-34
ENSG00000145592	RPL37	ribosomal protein L37 [Source:HGNC Symbol;Acc:HGNC:10347]	10623	10067	10443	10672	8844	8573	9027	8526	9593.34	0.41	0.03	12.45	1.435e-35	2.51e-34
ENSG00000151553	FAM160B1	family with sequence similarity 160 member B1 [Source:HGNC Symbol;Acc:HGNC:29320]	3376	3485	3475	3254	2616	2141	2385	2412	2905.03	0.66	0.05	12.44	1.53e-35	2.675e-34
ENSG00000170468	RIOX1	ribosomal oxygenase 1 [Source:HGNC Symbol;Acc:HGNC:20968]	289	333	330	345	755	634	728	677	498.74	-0.95	0.08	-12.44	1.55e-35	2.709e-34
ENSG00000065989	PDE4A	phosphodiesterase 4A [Source:HGNC Symbol;Acc:HGNC:8780]	202	218	201	222	530	481	484	459	340.45	-1.05	0.08	-12.44	1.596e-35	2.787e-34
ENSG00000198961	PJA2	praja ring finger ubiquitin ligase 2 [Source:HGNC Symbol;Acc:HGNC:17481]	2595	2787	2714	2650	4770	4079	4557	4415	3506.48	-0.58	0.05	-12.44	1.658e-35	2.894e-34
ENSG00000120709	FAM53C	family with sequence similarity 53 member C [Source:HGNC Symbol;Acc:HGNC:1336]	3340	3369	3432	3296	2815	2603	2717	2581	3021.56	0.48	0.04	12.43	1.747e-35	3.049e-34
ENSG00000226085	UQCRFS1P1	ubiquinol-cytochrome c reductase, Rieske iron-sulfur polypeptide 1 pseudogene 1 [Source:HGNC Symbol;Acc:HGNC:12588]	116	128	121	125	376	303	381	336	228.51	-1.34	0.11	-12.43	1.77e-35	3.086e-34
ENSG00000133874	RNF122	ring finger protein 122 [Source:HGNC Symbol;Acc:HGNC:21147]	726	773	794	770	447	454	497	485	623.03	0.85	0.07	12.43	1.788e-35	3.116e-34
ENSG00000134046	MBD2	methyl-CpG binding domain protein 2 [Source:HGNC Symbol;Acc:HGNC:6917]	2832	2838	2960	2906	2404	2158	2339	2077	2566.82	0.51	0.04	12.43	1.796e-35	3.129e-34
ENSG00000152253	SPC25	SPC25, NDC80 kinetochore complex component [Source:HGNC Symbol;Acc:HGNC:24031]	3	2	7	5	120	90	84	90	47.39	-3.71	0.3	-12.43	1.809e-35	3.15e-34
ENSG00000164329	TENT2	terminal nucleotidyltransferase 2 [Source:HGNC Symbol;Acc:HGNC:26776]	500	467	494	550	984	926	1031	941	720.55	-0.79	0.06	-12.42	1.94e-35	3.375e-34
ENSG00000109685	NSD2	nuclear receptor binding SET domain protein 2 [Source:HGNC Symbol;Acc:HGNC:12766]	2038	2049	1946	2089	3672	3288	3381	3036	2637.73	-0.57	0.05	-12.42	1.996e-35	3.471e-34
ENSG00000275700	AATF	apoptosis antagonizing transcription factor [Source:HGNC Symbol;Acc:HGNC:19235]	1243	1230	1273	1264	961	873	905	809	1073.38	0.65	0.05	12.42	2.101e-35	3.651e-34
ENSG00000065357	DGKA	diacylglycerol kinase alpha [Source:HGNC Symbol;Acc:HGNC:2849]	461	350	401	404	908	1008	910	814	640.46	-1.01	0.08	-12.42	2.113e-35	3.671e-34
ENSG00000156587	UBE2L6	ubiquitin conjugating enzyme E2 L6 [Source:HGNC Symbol;Acc:HGNC:12490]	867	867	772	786	1698	1450	1604	1459	1162.47	-0.76	0.06	-12.42	2.161e-35	3.752e-34
ENSG00000198455	ZXDB	zinc finger X-linked duplicated B [Source:HGNC Symbol;Acc:HGNC:13199]	185	234	202	240	623	478	583	520	371.99	-1.19	0.1	-12.41	2.364e-35	4.103e-34
ENSG00000106605	BLVRA	biliverdin reductase A [Source:HGNC Symbol;Acc:HGNC:1062]	410	421	404	401	874	775	814	764	594.25	-0.82	0.07	-12.4	2.573e-35	4.463e-34
ENSG00000123689	G0S2	G0/G1 switch 2 [Source:HGNC Symbol;Acc:HGNC:30229]	37	32	30	62	194	199	201	190	113.44	-2.06	0.17	-12.4	2.645e-35	4.585e-34
ENSG00000144827	ABHD10	abhydrolase domain containing 10 [Source:HGNC Symbol;Acc:HGNC:25656]	444	409	404	410	974	778	886	833	626.91	-0.9	0.07	-12.39	2.813e-35	4.874e-34
ENSG00000109466	KLHL2	kelch like family member 2 [Source:HGNC Symbol;Acc:HGNC:6353]	455	492	412	428	951	853	982	919	670.75	-0.89	0.07	-12.39	2.891e-35	5.007e-34
ENSG00000233966	UBE2SP1	ubiquitin conjugating enzyme E2 S pseudogene 1 [Source:HGNC Symbol;Acc:HGNC:30864]	219	209	232	238	582	518	493	487	362.4	-1.05	0.08	-12.38	3.255e-35	5.634e-34
ENSG00000187164	SHTN1	shootin 1 [Source:HGNC Symbol;Acc:HGNC:29319]	306	325	303	296	665	629	647	653	466.94	-0.92	0.07	-12.38	3.421e-35	5.917e-34
ENSG00000151623	NR3C2	nuclear receptor subfamily 3 group C member 2 [Source:HGNC Symbol;Acc:HGNC:7979]	200	217	220	209	565	461	541	460	349.22	-1.1	0.09	-12.37	3.66e-35	6.329e-34
ENSG00000175105	ZNF654	zinc finger protein 654 [Source:HGNC Symbol;Acc:HGNC:25612]	1274	1364	1254	1243	900	856	903	870	1088.4	0.69	0.06	12.36	4.075e-35	7.042e-34
ENSG00000125871	MGME1	mitochondrial genome maintenance exonuclease 1 [Source:HGNC Symbol;Acc:HGNC:16205]	907	850	880	913	620	594	603	541	742.29	0.74	0.06	12.36	4.199e-35	7.252e-34
ENSG00000162073	PAQR4	progestin and adipoQ receptor family member 4 [Source:HGNC Symbol;Acc:HGNC:26386]	68	68	58	56	248	245	206	225	141.69	-1.69	0.14	-12.36	4.403e-35	7.601e-34
ENSG00000180105	AC017081.1	N-acylsphingosine amidohydrolase 3-like (ASAH3L) pseudogene	153	156	142	128	18	38	35	33	90.56	2.27	0.18	12.35	5.007e-35	8.639e-34
ENSG00000104687	GSR	glutathione-disulfide reductase [Source:HGNC Symbol;Acc:HGNC:4623]	753	744	744	823	1644	1293	1620	1471	1110.69	-0.82	0.07	-12.34	5.653e-35	9.748e-34
ENSG00000165775	FUNDC2	FUN14 domain containing 2 [Source:HGNC Symbol;Acc:HGNC:24925]	875	920	854	832	560	543	575	551	718.65	0.79	0.06	12.34	5.713e-35	9.847e-34
ENSG00000175203	DCTN2	dynactin subunit 2 [Source:HGNC Symbol;Acc:HGNC:2712]	2017	2050	2072	2020	3467	3091	3220	3166	2593.17	-0.51	0.04	-12.34	5.839e-35	1.006e-33
ENSG00000179456	ZBTB18	zinc finger and BTB domain containing 18 [Source:HGNC Symbol;Acc:HGNC:13030]	1339	1306	1350	1339	1014	911	971	945	1150.77	0.62	0.05	12.33	5.983e-35	1.03e-33
ENSG00000213430	HSPD1P1	heat shock protein family D (Hsp60) member 1 pseudogene 1 [Source:HGNC Symbol;Acc:HGNC:35133]	696	705	692	663	1425	1168	1403	1295	984.05	-0.78	0.06	-12.33	6.176e-35	1.063e-33
ENSG00000136718	IMP4	IMP4, U3 small nucleolar ribonucleoprotein [Source:HGNC Symbol;Acc:HGNC:30856]	785	778	809	850	1470	1463	1460	1282	1089.91	-0.66	0.05	-12.33	6.313e-35	1.086e-33
ENSG00000175879	HOXD8	homeobox D8 [Source:HGNC Symbol;Acc:HGNC:5139]	242	207	250	253	608	513	542	530	382.8	-1.04	0.08	-12.33	6.456e-35	1.11e-33
ENSG00000168917	SLC35G2	solute carrier family 35 member G2 [Source:HGNC Symbol;Acc:HGNC:28480]	393	444	383	392	883	780	814	827	600.52	-0.88	0.07	-12.33	6.58e-35	1.13e-33
ENSG00000142733	MAP3K6	mitogen-activated protein kinase kinase kinase 6 [Source:HGNC Symbol;Acc:HGNC:6858]	220	205	231	232	555	567	491	475	362.14	-1.07	0.09	-12.32	7.272e-35	1.249e-33
ENSG00000174547	MRPL11	mitochondrial ribosomal protein L11 [Source:HGNC Symbol;Acc:HGNC:14042]	305	332	301	268	680	654	649	644	467.68	-0.96	0.08	-12.31	7.562e-35	1.298e-33
ENSG00000093167	LRRFIP2	LRR binding FLII interacting protein 2 [Source:HGNC Symbol;Acc:HGNC:6703]	1116	1112	1070	1129	1945	1782	1859	1761	1445.05	-0.58	0.05	-12.31	7.756e-35	1.33e-33
ENSG00000112039	FANCE	FA complementation group E [Source:HGNC Symbol;Acc:HGNC:3586]	58	81	60	75	243	243	246	226	148.75	-1.62	0.13	-12.31	8.015e-35	1.374e-33
ENSG00000254087	LYN	LYN proto-oncogene, Src family tyrosine kinase [Source:HGNC Symbol;Acc:HGNC:6735]	1394	1375	1399	1426	1098	890	967	886	1184.08	0.69	0.06	12.31	8.266e-35	1.416e-33
ENSG00000182568	SATB1	SATB homeobox 1 [Source:HGNC Symbol;Acc:HGNC:10541]	624	653	594	658	379	381	405	347	509.13	0.89	0.07	12.31	8.417e-35	1.442e-33
ENSG00000149930	TAOK2	TAO kinase 2 [Source:HGNC Symbol;Acc:HGNC:16835]	6841	6682	6920	6995	5504	5821	5469	5244	6188.89	0.47	0.04	12.3	8.629e-35	1.477e-33
ENSG00000134324	LPIN1	lipin 1 [Source:HGNC Symbol;Acc:HGNC:13345]	1961	1888	1897	1813	3437	3059	3132	2918	2467.02	-0.58	0.05	-12.3	8.816e-35	1.508e-33
ENSG00000089327	FXYD5	FXYD domain containing ion transport regulator 5 [Source:HGNC Symbol;Acc:HGNC:4029]	1118	1146	1101	1157	2274	1867	2001	1873	1535.25	-0.67	0.05	-12.3	9.45e-35	1.616e-33
ENSG00000105173	CCNE1	cyclin E1 [Source:HGNC Symbol;Acc:HGNC:1589]	76	82	54	63	256	240	243	237	151.08	-1.64	0.13	-12.3	9.456e-35	1.616e-33
ENSG00000167642	SPINT2	serine peptidase inhibitor, Kunitz type 2 [Source:HGNC Symbol;Acc:HGNC:11247]	120	128	129	145	477	352	368	341	249.05	-1.38	0.11	-12.29	1.072e-34	1.831e-33
ENSG00000095321	CRAT	carnitine O-acetyltransferase [Source:HGNC Symbol;Acc:HGNC:2342]	987	990	947	954	1727	1601	1661	1580	1281.75	-0.61	0.05	-12.28	1.146e-34	1.957e-33
ENSG00000145335	SNCA	synuclein alpha [Source:HGNC Symbol;Acc:HGNC:11138]	1265	1200	1245	1311	2315	2012	2237	1969	1661.53	-0.61	0.05	-12.28	1.155e-34	1.971e-33
ENSG00000214717	ZBED1	zinc finger BED-type containing 1 [Source:HGNC Symbol;Acc:HGNC:447]	3638	3555	3640	3745	3064	2701	3007	2762	3266.33	0.49	0.04	12.28	1.204e-34	2.054e-33
ENSG00000143416	SELENBP1	selenium binding protein 1 [Source:HGNC Symbol;Acc:HGNC:10719]	153	141	133	127	374	363	368	353	244.44	-1.23	0.1	-12.27	1.239e-34	2.112e-33
ENSG00000138385	SSB	Sjogren syndrome antigen B [Source:HGNC Symbol;Acc:HGNC:11316]	2691	2764	2623	2706	2148	1993	2181	2006	2392.99	0.52	0.04	12.27	1.309e-34	2.23e-33
ENSG00000177311	ZBTB38	zinc finger and BTB domain containing 38 [Source:HGNC Symbol;Acc:HGNC:26636]	2524	2595	2646	2472	4433	4045	4723	4588	3438.16	-0.64	0.05	-12.27	1.324e-34	2.254e-33
ENSG00000152926	ZNF117	zinc finger protein 117 [Source:HGNC Symbol;Acc:HGNC:12897]	6274	5367	5355	5477	1329	1899	1221	1311	3622.82	2.04	0.17	12.27	1.38e-34	2.348e-33
ENSG00000180182	MED14	mediator complex subunit 14 [Source:HGNC Symbol;Acc:HGNC:2370]	1276	1409	1292	1335	2475	2114	2408	2279	1788.2	-0.65	0.05	-12.26	1.411e-34	2.4e-33
ENSG00000183576	SETD3	SET domain containing 3 [Source:HGNC Symbol;Acc:HGNC:20493]	971	1019	988	1022	1921	1661	1801	1588	1343.98	-0.65	0.05	-12.26	1.435e-34	2.44e-33
ENSG00000186871	ERCC6L	ERCC excision repair 6 like, spindle assembly checkpoint helicase [Source:HGNC Symbol;Acc:HGNC:20794]	22	22	15	18	164	130	116	132	73.91	-2.51	0.2	-12.26	1.453e-34	2.469e-33
ENSG00000130635	COL5A1	collagen type V alpha 1 chain [Source:HGNC Symbol;Acc:HGNC:2209]	18208	21517	19232	19830	15514	12600	13791	13258	16807.9	0.66	0.05	12.25	1.709e-34	2.902e-33
ENSG00000228560	AL513323.1	novel transcript	7	7	9	9	128	104	104	81	53.15	-3.19	0.26	-12.25	1.736e-34	2.947e-33
ENSG00000148429	USP6NL	USP6 N-terminal like [Source:HGNC Symbol;Acc:HGNC:16858]	1821	1774	1860	1764	1431	1256	1373	1258	1571.25	0.59	0.05	12.24	1.948e-34	3.305e-33
ENSG00000104825	NFKBIB	NFKB inhibitor beta [Source:HGNC Symbol;Acc:HGNC:7798]	512	536	562	545	1004	983	1112	998	764.97	-0.77	0.06	-12.24	1.959e-34	3.321e-33
ENSG00000115761	NOL10	nucleolar protein 10 [Source:HGNC Symbol;Acc:HGNC:25862]	303	345	327	301	728	637	672	689	488.4	-0.94	0.08	-12.23	2.119e-34	3.592e-33
ENSG00000157450	RNF111	ring finger protein 111 [Source:HGNC Symbol;Acc:HGNC:17384]	1120	1145	1134	1137	2127	1790	2011	1989	1526.68	-0.65	0.05	-12.23	2.125e-34	3.6e-33
ENSG00000017260	ATP2C1	ATPase secretory pathway Ca2+ transporting 1 [Source:HGNC Symbol;Acc:HGNC:13211]	1727	1699	1759	1748	2958	2615	2975	2781	2242.31	-0.56	0.05	-12.23	2.158e-34	3.654e-33
ENSG00000138678	GPAT3	glycerol-3-phosphate acyltransferase 3 [Source:HGNC Symbol;Acc:HGNC:28157]	37	23	29	38	152	186	175	151	94.9	-2.15	0.18	-12.23	2.189e-34	3.704e-33
ENSG00000095564	BTAF1	B-TFIID TATA-box binding protein associated factor 1 [Source:HGNC Symbol;Acc:HGNC:17307]	1240	1251	1252	1302	918	938	867	866	1083.32	0.64	0.05	12.23	2.235e-34	3.781e-33
ENSG00000167074	TEF	TEF, PAR bZIP transcription factor [Source:HGNC Symbol;Acc:HGNC:11722]	370	361	376	420	208	183	207	170	290.09	1.13	0.09	12.22	2.406e-34	4.065e-33
ENSG00000240849	TMEM189	transmembrane protein 189 [Source:HGNC Symbol;Acc:HGNC:16735]	1757	1751	1778	1704	3120	2709	2844	2762	2262.03	-0.56	0.05	-12.22	2.405e-34	4.065e-33
ENSG00000143603	KCNN3	potassium calcium-activated channel subfamily N member 3 [Source:HGNC Symbol;Acc:HGNC:6292]	44	49	42	45	204	177	180	181	110.98	-1.84	0.15	-12.22	2.509e-34	4.236e-33
ENSG00000043591	ADRB1	adrenoceptor beta 1 [Source:HGNC Symbol;Acc:HGNC:285]	52	43	50	49	221	188	184	186	117.12	-1.8	0.15	-12.22	2.57e-34	4.338e-33
ENSG00000041357	PSMA4	proteasome subunit alpha 4 [Source:HGNC Symbol;Acc:HGNC:9533]	2344	2342	2404	2301	3818	3500	3814	3532	2957.08	-0.49	0.04	-12.21	2.741e-34	4.623e-33
ENSG00000131779	PEX11B	peroxisomal biogenesis factor 11 beta [Source:HGNC Symbol;Acc:HGNC:8853]	850	833	963	925	592	521	585	572	734.68	0.8	0.07	12.21	2.774e-34	4.678e-33
ENSG00000105856	HBP1	HMG-box transcription factor 1 [Source:HGNC Symbol;Acc:HGNC:23200]	1948	1976	2019	1875	1530	1457	1486	1395	1714.91	0.56	0.05	12.21	2.867e-34	4.832e-33
ENSG00000163528	CHCHD4	coiled-coil-helix-coiled-coil-helix domain containing 4 [Source:HGNC Symbol;Acc:HGNC:26467]	191	191	202	208	453	467	484	437	320.62	-1.06	0.09	-12.21	2.902e-34	4.887e-33
ENSG00000126522	ASL	argininosuccinate lyase [Source:HGNC Symbol;Acc:HGNC:746]	276	257	282	303	599	641	625	558	431.79	-0.96	0.08	-12.2	3.156e-34	5.314e-33
ENSG00000182934	SRPRA	SRP receptor subunit alpha [Source:HGNC Symbol;Acc:HGNC:11307]	4966	5130	4933	4975	4196	3710	3957	3915	4478.1	0.49	0.04	12.19	3.43e-34	5.771e-33
ENSG00000226650	KIF4B	kinesin family member 4B [Source:HGNC Symbol;Acc:HGNC:6322]	37	40	22	41	207	160	216	154	104.93	-2.15	0.18	-12.19	3.44e-34	5.785e-33
ENSG00000157800	SLC37A3	solute carrier family 37 member 3 [Source:HGNC Symbol;Acc:HGNC:20651]	891	886	926	899	1628	1497	1513	1458	1189.62	-0.61	0.05	-12.19	3.458e-34	5.812e-33
ENSG00000180667	YOD1	YOD1 deubiquitinase [Source:HGNC Symbol;Acc:HGNC:25035]	879	898	904	895	659	563	591	565	748.06	0.74	0.06	12.19	3.554e-34	5.971e-33
ENSG00000123473	STIL	STIL, centriolar assembly protein [Source:HGNC Symbol;Acc:HGNC:10879]	167	196	180	185	567	478	454	403	318.89	-1.22	0.1	-12.19	3.589e-34	6.026e-33
ENSG00000196083	IL1RAP	interleukin 1 receptor accessory protein [Source:HGNC Symbol;Acc:HGNC:5995]	490	508	594	546	302	246	314	277	413.79	1.05	0.09	12.19	3.66e-34	6.143e-33
ENSG00000130520	LSM4	LSM4 homolog, U6 small nuclear RNA and mRNA degradation associated [Source:HGNC Symbol;Acc:HGNC:17259]	1463	1446	1508	1519	2500	2295	2403	2227	1886.98	-0.51	0.04	-12.19	3.672e-34	6.159e-33
ENSG00000160752	FDPS	farnesyl diphosphate synthase [Source:HGNC Symbol;Acc:HGNC:3631]	1404	1294	1321	1332	2285	2290	2285	2052	1750.41	-0.58	0.05	-12.19	3.693e-34	6.191e-33
ENSG00000132664	POLR3F	RNA polymerase III subunit F [Source:HGNC Symbol;Acc:HGNC:15763]	228	202	263	233	556	497	568	547	376.71	-1.07	0.09	-12.19	3.708e-34	6.214e-33
ENSG00000178585	CTNNBIP1	catenin beta interacting protein 1 [Source:HGNC Symbol;Acc:HGNC:16913]	858	834	875	894	1600	1466	1447	1418	1151.61	-0.62	0.05	-12.18	3.984e-34	6.672e-33
ENSG00000137200	CMTR1	cap methyltransferase 1 [Source:HGNC Symbol;Acc:HGNC:21077]	888	853	882	889	1551	1537	1465	1433	1165.17	-0.62	0.05	-12.18	4.149e-34	6.945e-33
ENSG00000265972	TXNIP	thioredoxin interacting protein [Source:HGNC Symbol;Acc:HGNC:16952]	344	329	340	330	725	640	699	679	499.06	-0.87	0.07	-12.17	4.347e-34	7.273e-33
ENSG00000167173	C15orf39	chromosome 15 open reading frame 39 [Source:HGNC Symbol;Acc:HGNC:24497]	1306	1302	1352	1388	2634	2157	2311	2174	1791.6	-0.64	0.05	-12.17	4.404e-34	7.365e-33
ENSG00000182093	WRB	tryptophan rich basic protein [Source:HGNC Symbol;Acc:HGNC:12790]	609	589	630	606	1125	1091	1265	1194	870.02	-0.79	0.06	-12.17	4.518e-34	7.552e-33
ENSG00000069482	GAL	galanin and GMAP prepropeptide [Source:HGNC Symbol;Acc:HGNC:4114]	21	16	17	16	134	119	122	116	67	-2.51	0.21	-12.16	5.062e-34	8.455e-33
ENSG00000102858	MGRN1	mahogunin ring finger 1 [Source:HGNC Symbol;Acc:HGNC:20254]	2983	3149	3142	3185	2654	2391	2371	2325	2777.85	0.51	0.04	12.16	5.127e-34	8.561e-33
ENSG00000111912	NCOA7	nuclear receptor coactivator 7 [Source:HGNC Symbol;Acc:HGNC:21081]	1223	1292	1450	1420	2451	2255	2623	2515	1865.16	-0.72	0.06	-12.16	5.212e-34	8.698e-33
ENSG00000135801	TAF5L	TATA-box binding protein associated factor 5 like [Source:HGNC Symbol;Acc:HGNC:17304]	1121	1139	1117	1216	842	759	806	800	978.98	0.67	0.05	12.15	5.665e-34	9.449e-33
ENSG00000107758	PPP3CB	protein phosphatase 3 catalytic subunit beta [Source:HGNC Symbol;Acc:HGNC:9315]	1567	1731	1691	1646	1260	1012	1144	1109	1401.34	0.7	0.06	12.15	5.805e-34	9.677e-33
ENSG00000152104	PTPN14	protein tyrosine phosphatase, non-receptor type 14 [Source:HGNC Symbol;Acc:HGNC:9647]	2732	3432	2909	2850	7838	6648	7994	7652	5112.97	-1.17	0.1	-12.14	6.138e-34	1.023e-32
ENSG00000122884	P4HA1	prolyl 4-hydroxylase subunit alpha 1 [Source:HGNC Symbol;Acc:HGNC:8546]	790	851	803	847	1493	1357	1474	1383	1103.16	-0.64	0.05	-12.14	6.224e-34	1.037e-32
ENSG00000124209	RAB22A	RAB22A, member RAS oncogene family [Source:HGNC Symbol;Acc:HGNC:9764]	1131	1141	1116	1169	2059	1792	2032	1996	1525.17	-0.64	0.05	-12.14	6.445e-34	1.073e-32
ENSG00000064692	SNCAIP	synuclein alpha interacting protein [Source:HGNC Symbol;Acc:HGNC:11139]	494	554	558	542	1011	1024	1019	945	752.39	-0.74	0.06	-12.14	6.489e-34	1.079e-32
ENSG00000205502	C2CD4B	C2 calcium dependent domain containing 4B [Source:HGNC Symbol;Acc:HGNC:33628]	1110	1185	1231	1307	728	742	833	802	998.52	0.78	0.06	12.14	6.526e-34	1.085e-32
ENSG00000143819	EPHX1	epoxide hydrolase 1 [Source:HGNC Symbol;Acc:HGNC:3401]	366	400	409	398	896	730	797	804	585.99	-0.88	0.07	-12.14	6.616e-34	1.1e-32
ENSG00000181634	TNFSF15	TNF superfamily member 15 [Source:HGNC Symbol;Acc:HGNC:11931]	11338	12171	12561	12206	3755	4462	5278	5141	8520	1.49	0.12	12.13	7.157e-34	1.189e-32
ENSG00000133083	DCLK1	doublecortin like kinase 1 [Source:HGNC Symbol;Acc:HGNC:2700]	26	44	45	27	207	151	187	184	104.45	-2.12	0.17	-12.13	7.289e-34	1.21e-32
ENSG00000236552	RPL13AP5	ribosomal protein L13a pseudogene 5 [Source:HGNC Symbol;Acc:HGNC:23736]	18128	17349	18260	18322	16148	15487	15914	15239	16830.6	0.35	0.03	12.13	7.393e-34	1.227e-32
ENSG00000017797	RALBP1	ralA binding protein 1 [Source:HGNC Symbol;Acc:HGNC:9841]	3479	3496	3444	3535	2866	2597	2871	2724	3129.63	0.49	0.04	12.13	7.419e-34	1.23e-32
ENSG00000143458	GABPB2	GA binding protein transcription factor subunit beta 2 [Source:HGNC Symbol;Acc:HGNC:28441]	274	328	290	259	134	121	118	103	206.77	1.4	0.12	12.13	7.713e-34	1.279e-32
ENSG00000162980	ARL5A	ADP ribosylation factor like GTPase 5A [Source:HGNC Symbol;Acc:HGNC:696]	769	846	851	873	1602	1373	1540	1441	1138.39	-0.68	0.06	-12.12	7.792e-34	1.291e-32
ENSG00000086666	ZFAND6	zinc finger AN1-type containing 6 [Source:HGNC Symbol;Acc:HGNC:30164]	1692	1763	1788	1796	1393	1309	1390	1252	1550.61	0.55	0.05	12.12	8.058e-34	1.334e-32
ENSG00000139921	TMX1	thioredoxin related transmembrane protein 1 [Source:HGNC Symbol;Acc:HGNC:15487]	1149	1144	1129	1178	2440	1888	2112	2011	1596.69	-0.72	0.06	-12.12	8.266e-34	1.368e-32
ENSG00000176055	MBLAC2	metallo-beta-lactamase domain containing 2 [Source:HGNC Symbol;Acc:HGNC:33711]	235	268	307	260	655	586	580	634	429.49	-1.04	0.09	-12.11	8.811e-34	1.458e-32
ENSG00000113810	SMC4	structural maintenance of chromosomes 4 [Source:HGNC Symbol;Acc:HGNC:14013]	819	782	734	763	1620	1346	1535	1332	1092.08	-0.76	0.06	-12.11	9.036e-34	1.494e-32
ENSG00000138496	PARP9	poly(ADP-ribose) polymerase family member 9 [Source:HGNC Symbol;Acc:HGNC:24118]	941	1017	891	957	1885	1674	1776	1543	1307.78	-0.7	0.06	-12.11	9.574e-34	1.582e-32
ENSG00000162458	FBLIM1	filamin binding LIM protein 1 [Source:HGNC Symbol;Acc:HGNC:24686]	16100	16504	16215	16631	14928	13344	14041	13007	15081	0.39	0.03	12.11	9.763e-34	1.613e-32
ENSG00000214147	AC092952.1	enabled homolog (Drosophila) (ENAH) pseudogene	264	268	271	262	125	122	103	113	193.99	1.33	0.11	12.1	9.949e-34	1.643e-32
ENSG00000228519	AC097263.1	RAN binding protein 1 pseudogene	601	618	552	583	1145	1038	1109	1066	821.8	-0.73	0.06	-12.1	1.034e-33	1.706e-32
ENSG00000104938	CLEC4M	C-type lectin domain family 4 member M [Source:HGNC Symbol;Acc:HGNC:13523]	81	76	79	98	6	9	10	7	47.44	3.18	0.26	12.1	1.093e-33	1.803e-32
ENSG00000091129	NRCAM	neuronal cell adhesion molecule [Source:HGNC Symbol;Acc:HGNC:7994]	3833	3827	4044	3837	6474	5867	6734	6578	5059.17	-0.57	0.05	-12.09	1.153e-33	1.901e-32
ENSG00000174780	SRP72	signal recognition particle 72 [Source:HGNC Symbol;Acc:HGNC:11303]	2301	2303	2435	2338	3976	3468	3826	3623	2981.73	-0.51	0.04	-12.09	1.175e-33	1.936e-32
ENSG00000180354	MTURN	maturin, neural progenitor differentiation regulator homolog [Source:HGNC Symbol;Acc:HGNC:25457]	886	861	921	917	631	583	621	597	755.74	0.71	0.06	12.09	1.183e-33	1.948e-32
ENSG00000130052	STARD8	StAR related lipid transfer domain containing 8 [Source:HGNC Symbol;Acc:HGNC:19161]	491	469	471	481	1085	975	910	848	699.58	-0.84	0.07	-12.09	1.201e-33	1.978e-32
ENSG00000122490	PQLC1	PQ loop repeat containing 1 [Source:HGNC Symbol;Acc:HGNC:26188]	985	939	1007	1015	1789	1585	1744	1577	1304.79	-0.61	0.05	-12.09	1.203e-33	1.979e-32
ENSG00000166716	ZNF592	zinc finger protein 592 [Source:HGNC Symbol;Acc:HGNC:28986]	1807	1974	1895	1834	1485	1268	1305	1294	1613.51	0.64	0.05	12.09	1.244e-33	2.046e-32
ENSG00000071205	ARHGAP10	Rho GTPase activating protein 10 [Source:HGNC Symbol;Acc:HGNC:26099]	693	703	704	730	497	413	455	421	580.59	0.81	0.07	12.08	1.279e-33	2.102e-32
ENSG00000116863	ADPRHL2	ADP-ribosylhydrolase like 2 [Source:HGNC Symbol;Acc:HGNC:21304]	711	725	670	717	1334	1290	1241	1169	962.55	-0.68	0.06	-12.08	1.282e-33	2.106e-32
ENSG00000125875	TBC1D20	TBC1 domain family member 20 [Source:HGNC Symbol;Acc:HGNC:16133]	2669	2632	2513	2572	2014	1989	2080	1843	2293.58	0.54	0.04	12.08	1.29e-33	2.117e-32
ENSG00000171867	PRNP	prion protein [Source:HGNC Symbol;Acc:HGNC:9449]	5206	5335	5340	5166	4464	3751	4170	3777	4657.71	0.53	0.04	12.08	1.327e-33	2.177e-32
ENSG00000213639	PPP1CB	protein phosphatase 1 catalytic subunit beta [Source:HGNC Symbol;Acc:HGNC:9282]	5321	5381	5685	5321	4462	4143	4489	4289	4890.22	0.47	0.04	12.07	1.436e-33	2.355e-32
ENSG00000140750	ARHGAP17	Rho GTPase activating protein 17 [Source:HGNC Symbol;Acc:HGNC:18239]	2062	2137	2073	2108	3539	3140	3350	3131	2646.91	-0.5	0.04	-12.07	1.469e-33	2.408e-32
ENSG00000178031	ADAMTSL1	ADAMTS like 1 [Source:HGNC Symbol;Acc:HGNC:14632]	906	902	848	861	1731	1473	1570	1485	1197.52	-0.68	0.06	-12.07	1.598e-33	2.619e-32
ENSG00000118705	RPN2	ribophorin II [Source:HGNC Symbol;Acc:HGNC:10382]	5409	5570	5609	5389	8854	7934	8852	8408	6889.46	-0.48	0.04	-12.06	1.617e-33	2.649e-32
ENSG00000188157	AGRN	agrin [Source:HGNC Symbol;Acc:HGNC:329]	12509	13497	13100	13362	11686	10726	10758	10210	11976.1	0.43	0.04	12.06	1.68e-33	2.75e-32
ENSG00000140396	NCOA2	nuclear receptor coactivator 2 [Source:HGNC Symbol;Acc:HGNC:7669]	609	658	628	669	405	389	402	396	523.22	0.83	0.07	12.06	1.723e-33	2.819e-32
ENSG00000180673	EXOC5P1	exocyst complex component 5 pseudogene 1 [Source:HGNC Symbol;Acc:HGNC:43870]	1378	1418	1409	1335	982	791	993	877	1154.26	0.75	0.06	12.06	1.774e-33	2.902e-32
ENSG00000165637	VDAC2	voltage dependent anion channel 2 [Source:HGNC Symbol;Acc:HGNC:12672]	542	582	525	585	1162	979	1068	1033	792.04	-0.77	0.06	-12.06	1.792e-33	2.929e-32
ENSG00000124635	HIST1H2BJ	histone cluster 1 H2B family member j [Source:HGNC Symbol;Acc:HGNC:4761]	111	105	130	117	26	24	21	24	71.76	2.32	0.19	12.05	1.93e-33	3.153e-32
ENSG00000138867	GUCD1	guanylyl cyclase domain containing 1 [Source:HGNC Symbol;Acc:HGNC:14237]	2686	2688	2642	2670	4267	3950	4193	3835	3312.45	-0.45	0.04	-12.05	1.947e-33	3.178e-32
ENSG00000169813	HNRNPF	heterogeneous nuclear ribonucleoprotein F [Source:HGNC Symbol;Acc:HGNC:5039]	3655	3576	3707	3671	5783	5356	6097	5542	4596.39	-0.49	0.04	-12.04	2.11e-33	3.443e-32
ENSG00000103024	NME3	NME/NM23 nucleoside diphosphate kinase 3 [Source:HGNC Symbol;Acc:HGNC:7851]	420	403	438	505	938	958	860	833	653.79	-0.87	0.07	-12.04	2.196e-33	3.582e-32
[truncated: 30,594 more rows]
